# Supplementary material for: Hospital Wastewater as a Reservoir of Contaminants of Emerging Concern: A Study Report from South America, Chile
Source: Antibiotics (Basel). 2025 Nov 4;14(11):1111. doi: 10.3390/antibiotics14111111 (PMC12649306; doi:10.3390/antibiotics14111111)
Supplement: Supplementary file 1 [file antibiotics-14-01111-s001.zip]

Archive with 3 entries (3 files):
- Supplementary Figure1.pdf
- Supplementary File1.xlsx
- Supplementary Table1.pdf
