# Supplementary material for: Hospital Wastewater as a Reservoir of Contaminants of Emerging Concern: A Study Report from South America, Chile
Source: Antibiotics (Basel). 2025 Nov 4;14(11):1111. doi: 10.3390/antibiotics14111111 (PMC12649306; doi:10.3390/antibiotics14111111)
Supplement: Supplementary file 1 [file antibiotics-14-01111-s001.zip › Supplementary File1.xlsx]

## Sheet: Taxonomy
Taxa_name	lvl_type	taxid	Sample1_lvl	Sample2_lvl
Abiotrophia	G	46123	0	0				Phylum	Top4 Relative Abudance Sample1	Top4 Relative Abudance Sample2
Abiotrophia defectiva	S	46125	2	2				Firmicutes (Bacillota)	20.27	18.68
Abyssibius	G	3029205	0	0				Pseudomonadota	13.39	13.40
Abyssibius alkaniclasticus	S	2881234	8	2				Bacteroidota	12.80	15.89
Abyssogena phaseoliformis symbiont	S	596095	0	0				Actinomycetota	3.44	2.03
Acaryochloris	G	155977	1	0
Acaryochloris marina	S	155978	1	0
Aceticella	G	3051499	0	0				Sample1	August
Aceticella autotrophica	S	2755338	1	2				Sample2	October
Acetilactobacillus	G	2767874	0	0
Acetilactobacillus jinshanensis	S	1720083	0	3
Acetivibrio	G	35829	0	0
Acetivibrio clariflavus	S	288965	0	0
Acetivibrio saccincola	S	1677857	4	3
Acetivibrio thermocellus	S	1515	5	3
Acetoanaerobium	G	186831	0	0
Acetoanaerobium sticklandii	S	1511	23	16
Acetobacter	G	434	9	2
Acetobacter aceti	S	435	4	0
Acetobacter ascendens	S	481146	1	0
Acetobacter ghanensis	S	431306	2	1
Acetobacter orientalis	S	146474	1	2
Acetobacter oryzifermentans	S	1633874	1	1
Acetobacter pasteurianus	S	438	0	2
Acetobacter persici	S	1076596	1	1
Acetobacter senegalensis	S	446692	1	1
Acetobacter vaccinii	S	2592655	1	3
Acetobacterium	G	33951	2	0
Acetobacterium sp. KB-1	S	2184575	5	9
Acetobacterium wieringae	S	52694	8	10
Acetobacterium woodii	S	33952	0	0
Acetohalobium	G	28186	0	0
Acetohalobium arabaticum	S	28187	0	0
Acetomicrobium	G	49894	0	0
Acetomicrobium mobile	S	97477	0	0
Acholeplasma	G	2147	0	0
Acholeplasma hippikon	S	264636	2	3
Acholeplasma laidlawii	S	2148	2	0
Achromobacter	G	222	28	13
Achromobacter deleyi	S	1353891	7	5
Achromobacter denitrificans	S	32002	14	9
Achromobacter insolitus	S	217204	5	7
Achromobacter mucicolens	S	1389922	4	2
Achromobacter pestifer	S	1353889	1	1
Achromobacter ruhlandii	S	72557	4	1
Achromobacter sp. 77	S	2756133	1	0
Achromobacter sp. AONIH1	S	1758194	11	6
Achromobacter sp. B7	S	2282475	2	1
Achromobacter sp. ES-001	S	2860286	1	0
Achromobacter sp. MFA1 R4	S	1881016	3	6
Achromobacter sp. R39	S	3047478	5	2
Achromobacter spanius	S	217203	10	9
Achromobacter xylosoxidans	S	85698	12	12
Acidaminococcus	G	904	1	2
Acidaminococcus fermentans	S	905	0	0
Acidaminococcus intestini	S	187327	2199	1151
Acidianus	G	12914	1	3
Acidianus sp. HS-5	S	2886040	0	2
Acidibrevibacterium	G	2603324	0	0
Acidibrevibacterium fodinaquatile	S	1969806	5	0
Acididesulfobacillus	G	2924872	0	0
Acididesulfobacillus acetoxydans	S	1561005	10	4
Acidiferrobacter	G	986106	1	0
Acidiferrobacter sp. SPIII_3	S	1281578	3	1
Acidiferrobacter thiooxydans	S	163359	1	2
Acidihalobacter	G	1765964	0	0
Acidihalobacter aeolianus	S	2792603	4	2
Acidihalobacter ferrooxydans	S	1765967	1	2
Acidihalobacter yilgarnensis	S	2819280	2	2
Acidilutibacter	G	2992720	0	0
Acidilutibacter cellobiosedens	S	2507161	6	14
Acidimicrobium	G	53634	0	0
Acidimicrobium ferrooxidans	S	53635	0	0
Acidiphilium	G	522	5	2
Acidiphilium multivorum	S	62140	1	0
Acidipropionibacterium	G	1912215	1	2
Acidipropionibacterium acidipropionici	S	1748	13	2
Acidipropionibacterium jensenii	S	1749	18	4
Acidipropionibacterium virtanenii	S	2057246	7	0
Acidisoma	G	512381	0	0
Acidisoma sp. PAMC 29798	S	3040935	3	4
Acidithiobacillus	G	119977	2	1
Acidithiobacillus caldus	S	33059	4	5
Acidithiobacillus ferriphilus	S	1689834	3	3
Acidithiobacillus ferrivorans	S	160808	1	2
Acidithiobacillus ferrooxidans	S	920	2	0
Acidithiobacillus sp. AMEEHan	S	2994951	2	2
Acidithiobacillus sp. YTS05	S	2927876	1	1
Acidithiobacillus thiooxidans	S	930	0	0
Acidobacterium	G	33973	0	0
Acidobacterium capsulatum	S	33075	0	0
Acidocella	G	50709	0	0
Acidocella sp. MX-AZ03	S	2697363	3	1
Acidothermus	G	28048	0	0
Acidothermus cellulolyticus	S	28049	0	0
Acidovorax	G	12916	511	156
Acidovorax carolinensis	S	553814	358	158
Acidovorax ebreus	S	721785	72	32
Acidovorax radicis	S	758826	180	71
Acidovorax sp. 1608163	S	2478662	802	303
Acidovorax sp. 5MLIR	S	2949090	37	14
Acidovorax sp. GBBC 1281	S	2940492	64	21
Acidovorax sp. HDW3	S	2714923	245	133
Acidovorax sp. JMULE5	S	2518343	411	166
Acidovorax sp. K2F	S	2978125	4	4
Acidovorax sp. KKS102	S	358220	2414	753
Acidovorax sp. NCPPB 3576	S	2940488	45	11
Acidovorax sp. RAC01	S	1842533	310	144
Acidovorax sp. T1	S	1858609	222	91
Acidovorax temperans	S	80878	16775	5359
Aciduliprofundum	G	379546	0	0
Acinetobacter	G	469	1814	2448
Acinetobacter baumannii	S	470	787	279
Acinetobacter baylyi	S	202950	10	22
Acinetobacter bereziniae	S	106648	22	26
Acinetobacter bouvetii	S	202951	33	77
Acinetobacter calcoaceticus	S	471	9	21
Acinetobacter chinensis	S	2004650	42	39
Acinetobacter colistiniresistens	S	280145	17	62
Acinetobacter cumulans	S	2136182	16	19
Acinetobacter defluvii	S	1871111	20	25
Acinetobacter dispersus	S	70348	5	21
Acinetobacter equi	S	1324350	7	18
Acinetobacter guillouiae	S	106649	10	6
Acinetobacter haemolyticus	S	29430	60	110
Acinetobacter indicus	S	756892	102	124
Acinetobacter johnsonii	S	40214	5168	8899
Acinetobacter junii	S	40215	85	1692
Acinetobacter lactucae	S	1785128	4	4
Acinetobacter lanii	S	2715163	12	18
Acinetobacter larvae	S	1789224	27	55
Acinetobacter lwoffii	S	28090	118	143
Acinetobacter nosocomialis	S	106654	47	41
Acinetobacter oleivorans	S	1148157	0	0
Acinetobacter piscicola	S	2006115	39	43
Acinetobacter pittii	S	48296	61	79
Acinetobacter portensis	S	1839785	14	8
Acinetobacter proteolyticus	S	1776741	9	36
Acinetobacter pseudolwoffii	S	2053287	45	54
Acinetobacter radioresistens	S	40216	22	29
Acinetobacter schindleri	S	108981	206	468
Acinetobacter seifertii	S	1530123	65	74
Acinetobacter septicus	S	465797	4	14
Acinetobacter shaoyimingii	S	2715164	9	20
Acinetobacter soli	S	487316	50	69
Acinetobacter sp. 10FS3-1	S	2563897	24	38
Acinetobacter sp. ACNIH1	S	1636603	5	2
Acinetobacter sp. ACNIH2	S	1758189	28	34
Acinetobacter sp. AHP123	S	2913495	10	10
Acinetobacter sp. ANC 7201	S	3035288	17	7
Acinetobacter sp. AS23	S	2871688	0	5
Acinetobacter sp. ASP199	S	2773709	4	15
Acinetobacter sp. C16S1	S	2609668	5	17
Acinetobacter sp. C32I	S	2950074	11	58
Acinetobacter sp. Colony158	S	2810070	1	2
Acinetobacter sp. CS-2	S	2798861	16	43
Acinetobacter sp. ESL0695	S	2983215	15	16
Acinetobacter sp. F9	S	2853158	1	5
Acinetobacter sp. FDAARGOS_493	S	2420300	2	0
Acinetobacter sp. FDAARGOS_724	S	2545797	3	4
Acinetobacter sp. GSS19	S	3020716	12	18
Acinetobacter sp. KCTC 92772	S	3045147	46	116
Acinetobacter sp. LoGeW2-3	S	1808001	6	14
Acinetobacter sp. LUNF3	S	2925837	45	47
Acinetobacter sp. M131	S	1280052	0	1
Acinetobacter sp. Marseille-Q1620	S	2714110	25	35
Acinetobacter sp. MYb10	S	1827285	3	5
Acinetobacter sp. NCu2D-2	S	1608473	21	20
Acinetobacter sp. NEB 394	S	2743575	537	528
Acinetobacter sp. NEB149	S	2725684	5	10
Acinetobacter sp. NyZ410	S	2929509	7	10
Acinetobacter sp. PK01	S	2930198	8	9
Acinetobacter sp. Res13-Abat-PEC07-P2-02	S	2777947	5	9
Acinetobacter sp. SCLZS86	S	2908637	31	59
Acinetobacter sp. SH20PTE14	S	2905879	12	14
Acinetobacter sp. SK-43	S	2785295	0	3
Acinetobacter sp. SWBY1	S	2079596	8	11
Acinetobacter sp. TAC-1	S	3027470	8	9
Acinetobacter sp. TGL-Y2	S	1407071	36	27
Acinetobacter sp. Tol 5	S	710648	4	8
Acinetobacter sp. TR11	S	3003393	24	332
Acinetobacter sp. TR3	S	3003392	47	417
Acinetobacter sp. TTH0-4	S	1646498	49	62
Acinetobacter sp. WCHA45	S	2004644	127	1492
Acinetobacter sp. WCHA55	S	2004646	57	107
Acinetobacter sp. WCHAc010034	S	1879049	109	260
Acinetobacter sp. WCHAc010052	S	2004647	11	14
Acinetobacter sp. WY4	S	2708348	3	5
Acinetobacter sp. XS-4	S	2923375	9	14
Acinetobacter sp. YH12068_T	S	2929515	5	7
Acinetobacter sp. YH12138	S	2601122	12	16
Acinetobacter sp. YH16040_T	S	2929512	5	6
Acinetobacter sp. YH16056_T	S	2929514	13	14
Acinetobacter sp. YT-02	S	2018564	4	5
Acinetobacter sp. Z1	S	2953738	13	97
Acinetobacter terrestris	S	2529843	3	4
Acinetobacter tibetensis	S	2943497	15	16
Acinetobacter towneri	S	202956	87	77
Acinetobacter ursingii	S	108980	31	62
Acinetobacter variabilis	S	70346	37	49
Acinetobacter venetianus	S	52133	0	0
Acinetobacter vivianii	S	1776742	11	34
Acinetobacter wanghuae	S	2662362	14	13
Acinetobacter wuhouensis	S	1879050	127	110
Actibacterium	G	1433986	0	0
Actibacterium sp. EMB200-NS6	S	1609966	4	4
Actinacidiphila	G	2995702	0	0
Actinacidiphila bryophytorum	S	1436133	4	1
Actinoalloteichus	G	65496	1	0
Actinoalloteichus hoggarensis	S	1470176	3	0
Actinoalloteichus hymeniacidonis	S	340345	1	1
Actinobacillus	G	713	8	6
Actinobacillus arthritidis	S	157339	0	1
Actinobacillus delphinicola	S	51161	1	4
Actinobacillus equuli	S	718	1	2
Actinobacillus genomosp. 1	S	254839	2	0
Actinobacillus genomosp. 2	S	230709	1	1
Actinobacillus lignieresii	S	720	1	0
Actinobacillus pleuropneumoniae	S	715	1	0
Actinobacillus sp. GY-402	S	2774188	1	2
Actinobaculum	G	76833	0	0
Actinobaculum sp. 313	S	2495645	3	3
Actinocatenispora	G	390988	0	1
Actinocatenispora sera	S	390989	6	0
Actinocatenispora thailandica	S	227318	5	0
Actinokineospora	G	39845	0	0
Actinokineospora sp. UTMC 2448	S	2268449	1	1
Actinomadura	G	1988	1	0
Actinomadura graeca	S	2750812	3	1
Actinomadura madurae	S	1993	4	2
Actinomadura sp. NAK00032	S	2742128	3	1
Actinomadura sp. WMMA1423	S	2591108	1	0
Actinomadura sp. WMMB 499	S	1219491	2	1
Actinomadura verrucosospora	S	46165	3	1
Actinomarinicola	G	2789775	0	0
Actinomarinicola tropica	S	2789776	1	1
Actinomyces	G	1654	28	6
Actinomyces capricornis	S	2755559	3	1
Actinomyces faecalis	S	2722820	1	1
Actinomyces howellii	S	52771	5	1
Actinomyces israelii	S	1659	3	2
Actinomyces marmotae	S	2737173	1	0
Actinomyces massiliensis	S	461393	1	1
Actinomyces naeslundii	S	1655	6	4
Actinomyces oris	S	544580	16	4
Actinomyces pacaensis	S	1852377	5	0
Actinomyces procaprae	S	2560010	2	3
Actinomyces qiguomingii	S	2057800	1	1
Actinomyces radicidentis	S	111015	2	2
Actinomyces respiraculi	S	2744574	3	1
Actinomyces slackii	S	52774	1	1
Actinomyces sp. 432	S	2057798	3	1
Actinomyces sp. Chiba101	S	1851395	2	0
Actinomyces sp. HMT 175	S	2789425	1	0
Actinomyces sp. oral taxon 169	S	712116	5	1
Actinomyces sp. oral taxon 171	S	706438	0	0
Actinomyces sp. oral taxon 414	S	712122	13	0
Actinomyces sp. Z16	S	2079536	3	0
Actinomyces trachealis	S	2763540	1	0
Actinomyces viscosus	S	1656	1	0
Actinomyces weissii	S	675090	1	3
Actinomyces wuliandei	S	2057743	1	0
Actinoplanes	G	1865	3	5
Actinoplanes derwentensis	S	113562	5	1
Actinoplanes friuliensis	S	196914	0	0
Actinoplanes ianthinogenes	S	122358	2	0
Actinoplanes missouriensis	S	1866	0	0
Actinoplanes sp. L3-i22	S	2836373	5	2
Actinoplanes sp. N902-109	S	649831	2	2
Actinoplanes sp. NRRL 3884	S	3040509	3	2
Actinoplanes sp. OR16	S	946334	3	3
Actinoplanes teichomyceticus	S	1867	0	0
Actinopolymorpha	G	117156	0	0
Actinopolymorpha singaporensis	S	117157	4	2
Actinopolyspora	G	1849	0	0
Actinopolyspora erythraea	S	414996	2	0
Actinosynnema	G	40566	2	2
Actinosynnema mirum	S	40567	0	0
Actinosynnema pretiosum	S	42197	1	0
Actinotalea	G	458839	0	0
Actinotalea sp. JY-7876	S	2758442	2	3
Actinotignum	G	1653174	0	0
Actinotignum schaalii	S	59505	2	4
Actinotignum urinale	S	190146	2	2
Acutalibacter	G	1918385	0	0
Acutalibacter muris	S	1796620	69	40
Acuticoccus	G	1904377	0	0
Acuticoccus sp. I52.16.1	S	2928472	6	0
Acuticoccus sp. MNP-M23	S	3072793	6	4
Adhaeretor	G	2862451	0	0
Adhaeretor mobilis	S	1930276	0	1
Adhaeribacter	G	299566	0	0
Adhaeribacter radiodurans	S	2745197	1	1
Adhaeribacter swui	S	2086471	2	0
Adlercreutzia	G	447020	27	8
Adlercreutzia equolifaciens	S	446660	17	6
Adlercreutzia hattorii	S	2707299	28	12
Advenella	G	290425	0	0
Advenella alkanexedens	S	1481665	2	0
Advenella kashmirensis	S	310575	0	0
Advenella mimigardefordensis	S	302406	0	0
Aegicerativicinus	G	2893197	0	0
Aegicerativicinus sediminis	S	2893202	2	5
Aeoliella	G	2795781	0	0
Aeoliella mucimassa	S	2527972	2	1
Aequoribacter	G	2847769	0	0
Aequoribacter fuscus	S	2518989	4	8
Aequorivita	G	153265	2	2
Aequorivita sp. Ant34-E75	S	3040348	0	4
Aequorivita sp. H23M31	S	2494375	4	2
Aequorivita sublithincola	S	101385	0	0
Aeribacillus	G	1055323	1	3
Aeribacillus composti	S	1868734	2	4
Aeribacillus pallidus	S	33936	1	1
Aerococcus	G	1375	1	2
Aerococcus christensenii	S	87541	3	8
Aerococcus sanguinicola	S	119206	5	1
Aerococcus urinae	S	1376	2	2
Aerococcus urinaeequi	S	51665	5	2
Aerococcus urinaehominis	S	128944	1	0
Aerococcus viridans	S	1377	1	3
Aeromicrobium	G	2040	1	0
Aeromicrobium chenweiae	S	2079793	2	2
Aeromicrobium choanae	S	1736691	3	1
Aeromicrobium erythreum	S	2041	1	3
Aeromicrobium marinum	S	219314	0	0
Aeromicrobium sp. A1-2	S	2107713	4	0
Aeromicrobium sp. HA	S	3009077	2	3
Aeromicrobium sp. Leaf245	S	1736306	2	1
Aeromicrobium sp. zg.Y1379	S	2969247	4	4
Aeromicrobium sp. zg.Y50	S	2968086	0	3
Aeromicrobium sp. zg-629	S	2663859	2	0
Aeromicrobium yanjiei	S	2662028	2	0
Aeromonas	G	642	1361	941
Aeromonas allosaccharophila	S	656	54	22
Aeromonas bestiarum	S	105751	9	4
Aeromonas caviae	S	648	523	362
Aeromonas dhakensis	S	196024	19	15
Aeromonas encheleia	S	73010	31	17
Aeromonas enteropelogenes	S	29489	4	7
Aeromonas hydrophila	S	644	150	118
Aeromonas jandaei	S	650	10	3
Aeromonas media	S	651	4656	2093
Aeromonas rivipollensis	S	948519	203	98
Aeromonas rivuli	S	648794	10	3
Aeromonas salmonicida	S	645	772	169
Aeromonas sanarellii	S	633415	11	5
Aeromonas schubertii	S	652	4	3
Aeromonas simiae	S	218936	6	3
Aeromonas sobria	S	646	4	3
Aeromonas sp.	S	647	12	5
Aeromonas sp. 1805	S	2560028	2	0
Aeromonas sp. 2692-1	S	2560029	8	9
Aeromonas sp. ARM81	S	1747384	4	3
Aeromonas sp. ASNIH1	S	1636606	7	2
Aeromonas sp. ASNIH2	S	1636607	18	8
Aeromonas sp. ASNIH3	S	1636608	11	1
Aeromonas sp. ASNIH4	S	1636609	26	17
Aeromonas sp. ASNIH5	S	1758179	10	2
Aeromonas sp. ASNIH7	S	1920107	4	0
Aeromonas sp. BC14	S	2970966	1	1
Aeromonas sp. CA23	S	2033032	3	0
Aeromonas sp. CU5	S	2033033	5	1
Aeromonas sp. FDAARGOS 1402	S	2778051	4	6
Aeromonas sp. FDAARGOS 1403	S	2778052	0	1
Aeromonas sp. FDAARGOS 1404	S	2778053	1	0
Aeromonas sp. FDAARGOS 1405	S	2778054	2	0
Aeromonas sp. FDAARGOS 1406	S	2778055	6	8
Aeromonas sp. FDAARGOS 1407	S	2778056	3	1
Aeromonas sp. FDAARGOS 1409	S	2778058	9	3
Aeromonas sp. FDAARGOS 1410	S	2778059	1	0
Aeromonas sp. FDAARGOS 1411	S	2778060	1	0
Aeromonas sp. FDAARGOS 1414	S	2778063	0	1
Aeromonas sp. FDAARGOS 1415	S	2778064	14	5
Aeromonas sp. FDAARGOS 1416	S	2778065	1	1
Aeromonas sp. FDAARGOS 1417	S	2778066	3	0
Aeromonas sp. FDAARGOS 1418	S	2778067	1	2
Aeromonas sp. WP2-W18-CRE-05	S	2675707	15	5
Aeromonas taiwanensis	S	633417	6	4
Aeromonas veronii	S	654	212	89
Aeropyrum	G	56635	0	0
Aeropyrum camini	S	229980	0	0
Aerosticca	G	2707020	0	0
Aerosticca soli	S	2010829	0	4
Aestuariibaculum	G	1386924	0	0
Aestuariibaculum sp. YM273	S	3070659	2	3
Aestuariispira	G	1647175	0	0
Aestuariispira ectoiniformans	S	2775080	8	3
Afipia	G	1033	0	0
Afipia carboxidovorans	S	40137	5	3
Afipia sp. GAS231	S	1882747	1	1
Afipia sp. NBIMC_P1-C1	S	1320552	0	1
Agarivorans	G	261825	1	2
Agarivorans aestuarii	S	1563703	0	1
Agarivorans gilvus	S	680279	1	0
Agarivorans sp. TSD2052	S	2937286	4	0
Agathobacter	G	1766253	0	0
Agathobacter rectalis	S	39491	4178	2827
Aggregatibacter	G	416916	2	2
Aggregatibacter actinomycetemcomitans	S	714	3	2
Aggregatibacter aphrophilus	S	732	0	2
Aggregatibacter sp. 2125159857	S	2820817	1	1
Aggregatibacter sp. oral taxon 513	S	712150	1	1
Aggregatimonas	G	2913017	0	0
Aggregatimonas sangjinii	S	2583587	1	3
Agreia	G	110934	0	0
Agreia sp. COWG	S	2773266	2	1
Agrobacterium	G	357	85	47
Agrobacterium cucumeris	S	2862866	14	4
Agrobacterium deltaense	S	1183412	2	1
Agrobacterium fabacearum	S	1183401	15	4
Agrobacterium fabrum	S	1176649	5	4
Agrobacterium larrymoorei	S	160699	15	5
Agrobacterium leguminum	S	2792015	13	9
Agrobacterium pusense	S	648995	86	20
Agrobacterium rubi	S	28099	9	0
Agrobacterium salinitolerans	S	1183413	9	1
Agrobacterium sp. CGMCC 11546	S	2579248	1	1
Agrobacterium sp. MA01	S	2664893	271	41
Agrobacterium sp. RAC06	S	1842536	223	35
Agrobacterium sp. S7/73	S	2820002	1	0
Agrobacterium sp. T29	S	2580515	4	8
Agrobacterium tumefaciens	S	358	127	93
Agrobacterium vaccinii	S	2735528	14	3
Agrobacterium vitis	S	373	21	8
Agrococcus	G	46352	1	0
Agrococcus carbonis	S	684552	3	1
Agrococcus jejuensis	S	399736	3	0
Agrococcus sp. Marseille-Q4369	S	2810513	1	0
Agrococcus sp. REN33	S	3068634	12	1
Agrococcus sp. SCSIO52902	S	2933290	0	1
Agrococcus sp. SGAir0287	S	2070347	1	0
Agrococcus sp. SL85	S	2995141	2	2
Agromyces	G	33877	3	3
Agromyces archimandritae	S	2781962	4	0
Agromyces aureus	S	453304	3	0
Agromyces badenianii	S	2080742	5	2
Agromyces flavus	S	589382	3	0
Agromyces laixinhei	S	2585717	3	1
Agromyces larvae	S	2929802	6	0
Agromyces mangrovi	S	1858653	4	2
Agromyces marinus	S	1389020	1	0
Agromyces protaetiae	S	2509455	8	2
Agromyces soli	S	659012	3	0
Agromyces sp. H17E-10	S	2932244	5	0
Agromyces sp. LHK192	S	2498704	2	1
Ahniella	G	2233801	0	0
Ahniella affigens	S	2021234	2	5
Akkermansia	G	239934	82	70
Akkermansia biwaensis	S	2946555	32	5
Akkermansia glycaniphila	S	1679444	2	1
Akkermansia massiliensis	S	2927224	16	5
Akkermansia muciniphila	S	239935	3395	955
Alcaligenes	G	507	7	6
Alcaligenes ammonioxydans	S	2582914	1	2
Alcaligenes aquatilis	S	323284	1	0
Alcaligenes faecalis	S	511	38	22
Alcaligenes sp. NLF5-7	S	2918755	0	2
Alcaligenes sp. SMD-FA	S	2991054	2	0
Alcaligenes sp. SORT26	S	2813780	1	0
Alcanivorax	G	59753	1	1
Alcanivorax sp.	S	1872427	9	4
Algibacter	G	261827	0	0
Algibacter luteus	S	1178825	2	0
Algibacter sp. L1A34	S	2686365	3	2
Algibacter sp. L3A6	S	2686366	0	3
Algicella	G	3050722	0	0
Algicella marina	S	2683284	1	1
Algoriphagus	G	246875	1	0
Algoriphagus machipongonensis	S	388413	2	1
Algoriphagus sanaruensis	S	1727163	4	0
Algoriphagus sp. NBT04N3	S	2705473	2	3
Algoriphagus sp. Y33	S	2772483	1	1
Aliamphritea	G	3018276	0	0
Aliamphritea ceti	S	1524258	5	3
Aliamphritea hakodatensis	S	2895352	1	0
Aliarcobacter	G	2321111	69	69
Aliarcobacter butzleri	S	28197	93	127
Aliarcobacter cibarius	S	255507	84	92
Aliarcobacter cryaerophilus	S	28198	1675	1812
Aliarcobacter faecis	S	1564138	59	60
Aliarcobacter lanthieri	S	1355374	16	15
Aliarcobacter skirrowii	S	28200	49	56
Aliarcobacter thereius	S	544718	0	0
Aliarcobacter trophiarum	S	708186	0	0
Alicycliphilus	G	201096	0	0
Alicycliphilus denitrificans	S	179636	729	202
Alicyclobacillus	G	29330	0	0
Alicyclobacillus acidocaldarius	S	405212	0	0
Alicyclobacillus acidoterrestris	S	1450	4	4
Alicyclobacillus cycloheptanicus	S	1457	4	0
Alicyclobacillus dauci	S	1475485	1	1
Alicyclobacillus fastidiosus	S	392011	3	4
Alicyclobacillus mengziensis	S	2931921	2	5
Alicyclobacillus sp. ALC3	S	2796143	2	3
Alicyclobacillus sp. SO9	S	2665646	1	3
Alicyclobacillus sp. TC	S	2606450	2	3
Alienimonas	G	2714737	0	0
Alienimonas californiensis	S	2527989	8	2
Aliiglaciecola	G	1406885	0	0
Aliiglaciecola sp. LCG003	S	3053655	1	0
Aliiroseovarius	G	1658781	0	0
Aliiroseovarius crassostreae	S	154981	5	4
Aliiroseovarius sp. M344	S	2867010	3	0
Aliivibrio	G	511678	0	0
Aliivibrio fischeri	S	668	2	0
Aliivibrio salmonicida	S	40269	0	3
Alistipes	G	239759	349	309
Alistipes communis	S	2585118	2544	962
Alistipes dispar	S	2585119	96	106
Alistipes finegoldii	S	214856	767	270
Alistipes ihumii	S	1470347	0	0
Alistipes indistinctus	S	626932	68	41
Alistipes megaguti	S	2364787	195	303
Alistipes onderdonkii	S	328813	1835	2088
Alistipes senegalensis	S	1288121	411	194
Alistipes shahii	S	328814	0	0
Alistipes sp. dk3624	S	2662363	28	21
Alkalibacter	G	274470	0	0
Alkalibacter rhizosphaerae	S	2815577	3	5
Alkalicella	G	2838170	0	0
Alkalicella caledoniensis	S	2731377	2	0
Alkaliflexus	G	286729	0	0
Alkaliflexus sp. Ai-910	S	2949635	8	3
Alkalihalobacillus	G	2675234	0	0
Alkalihalobacillus sp. AL-G	S	2926399	1	2
Alkalihalobacillus sp. LMS39	S	2924032	2	3
Alkalihalobacillus sp. LMS6	S	2924034	1	0
Alkalihalophilus	G	2893060	0	0
Alkalihalophilus pseudofirmus	S	79885	5	3
Alkalilimnicola	G	133193	0	0
Alkalilimnicola ehrlichii	S	351052	0	0
Alkalimarinus	G	1858563	0	0
Alkalimarinus coralli	S	2935863	0	1
Alkalimarinus sediminis	S	1632866	4	0
Alkaliphilus	G	114627	0	0
Alkaliphilus metalliredigens	S	208226	0	0
Alkaliphilus oremlandii	S	461876	0	0
Alkaliphilus sp. B6464	S	2731219	3	6
Alkalitalea	G	1193324	0	0
Alkalitalea saponilacus	S	889453	4	1
Alloacidobacterium	G	2951993	0	0
Alloacidobacterium dinghuense	S	2763107	1	0
Alloactinosynnema	G	674734	0	0
Alloactinosynnema sp. L-07	S	1653480	0	2
Alloalcanivorax	G	3020832	1	0
Alloalcanivorax dieselolei	S	285091	0	0
Alloalcanivorax xenomutans	S	1094342	4	0
Allobacillus	G	1400133	0	0
Allobacillus halotolerans	S	570278	1	2
Allobaculum	G	174708	2	1
Allobaculum mucilyticum	S	2834459	17	8
Allobaculum sp. Allo2	S	2853432	160	69
Allobranchiibius	G	2040262	0	0
Allobranchiibius sp. GilTou73	S	2904523	4	0
Allochromatium	G	85072	0	0
Allochromatium tepidum	S	553982	0	3
Allochromatium vinosum	S	1049	0	0
Allocoleopsis	G	2886347	0	0
Allocoleopsis franciscana	S	2886352	0	0
Allocoprobacillus	G	3059504	0	0
Allocoprobacillus halotolerans	S	2944914	18	5
Allofrancisella	G	1869285	0	0
Allofrancisella frigidaquae	S	1085644	2	3
Allofrancisella guangzhouensis	S	594679	1	0
Allokutzneria	G	1137960	0	0
Allokutzneria albata	S	211114	2	2
Allomeiothermus	G	2935559	0	0
Allomeiothermus silvanus	S	52022	0	0
Allomuricauda	G	111500	0	2
Allomuricauda aquimarina	S	254955	1	1
Allomuricauda aurantiaca	S	1383885	1	3
Allomuricauda lutaonensis	S	516051	2	1
Allomuricauda oceani	S	2698672	0	4
Allomuricauda ruestringensis	S	111501	0	0
Allomuricauda sp.	S	192149	3	4
Allorhizobium	G	78526	0	0
Allorhizobium ampelinum	S	3025782	0	0
Allorhizobium pseudoryzae	S	379684	76	13
Allosaccharopolyspora	G	2893576	0	0
Allosaccharopolyspora coralli	S	2665642	6	1
Allosphingosinicella	G	2823232	0	0
Allosphingosinicella indica	S	941907	3	0
Alloyangia	G	2919626	0	0
Alloyangia pacifica	S	311180	5	2
Alteracholeplasma	G	2903105	0	0
Alteracholeplasma palmae	S	38986	0	0
Altererythrobacter	G	361177	1	0
Altererythrobacter ishigakiensis	S	476157	1	2
Altererythrobacter rubellus	S	2173831	0	2
Altererythrobacter sp. B11	S	2060312	4	1
Altererythrobacter sp. BO-6	S	2604537	3	0
Altererythrobacter sp. CAU 1644	S	3032592	1	0
Altererythrobacter sp. TH136	S	2067415	6	0
Altererythrobacter sp. ZODW24	S	2185142	1	1
Alteromonas	G	226	6	2
Alteromonas macleodii	S	28108	2	4
Alteromonas mediterranea	S	314275	1	1
Alteromonas naphthalenivorans	S	715451	1	0
Alteromonas pelagimontana	S	1858656	1	1
Alteromonas sp. 76-1	S	2358187	1	1
Alteromonas sp. BL110	S	1714845	0	1
Alteromonas sp. LMIT006	S	2961948	1	0
Alteromonas sp. MB-3u-76	S	2058133	1	0
Alteromonas sp. RKMC-009	S	2267264	2	1
Alysiella	G	194195	0	0
Alysiella crassa	S	153491	1	0
Alysiella filiformis	S	194196	0	1
Amedibacterium	G	2749267	0	0
Amedibacterium intestinale	S	2583452	76	38
Aminipila	G	2060094	1	0
Aminipila butyrica	S	433296	14	13
Aminipila luticellarii	S	2507160	14	16
Aminipila terrae	S	2697030	6	6
Aminithiophilus	G	3029078	0	0
Aminithiophilus ramosus	S	3029084	6	3
Aminobacter	G	31988	6	0
Aminobacter aminovorans	S	83263	1	1
Aminobacter niigataensis	S	83265	1	1
Aminobacter sp. MDW-2	S	2666139	3	0
Aminobacter sp. MSH1	S	374606	23	11
Aminobacter sp. NyZ550	S	2979870	1	1
Aminobacter sp. SR38	S	2774562	6	5
Aminobacter sp. SS-2016	S	1870862	1	1
Aminobacterium	G	81466	0	0
Aminobacterium colombiense	S	81468	0	0
Aminobacterium sp. MB27-C1	S	3070661	1	0
Aminomonas	G	81411	0	0
Aminomonas paucivorans	S	81412	0	0
Ammonifex	G	42837	0	0
Ammonifex degensii	S	42838	0	0
Amniculibacterium	G	2715289	0	0
Amniculibacterium sp. G2-70	S	2767188	12	21
Amphibacillus	G	29331	0	0
Amphibacillus xylanus	S	1449	0	0
Amphritea	G	515417	0	0
Amphritea atlantica	S	355243	3	2
Amphritea japonica	S	452627	2	3
Amycolatopsis	G	1813	12	4
Amycolatopsis acidiphila	S	715473	2	1
Amycolatopsis aidingensis	S	2842453	2	3
Amycolatopsis albispora	S	1804986	3	1
Amycolatopsis japonica	S	208439	0	1
Amycolatopsis keratiniphila	S	129921	1	1
Amycolatopsis mediterranei	S	33910	1	1
Amycolatopsis methanolica	S	1814	0	0
Amycolatopsis orientalis	S	31958	4	0
Amycolatopsis pretoriensis	S	218821	2	3
Amycolatopsis roodepoortensis	S	700274	1	0
Amycolatopsis sp. 2-15	S	715471	1	1
Amycolatopsis sp. 4-36	S	715475	6	1
Amycolatopsis sp. AA4	S	1896961	2	0
Amycolatopsis sp. BJA-103	S	1911175	2	1
Amycolatopsis sp. CA-230715	S	2745196	4	3
Amycolatopsis sp. DG1A-15b	S	3052846	1	0
Amycolatopsis sp. DSM 110486	S	2865832	1	2
Amycolatopsis sp. EV170708-02-1	S	2919322	1	1
Amycolatopsis sp. FDAARGOS 1241	S	2778070	5	0
Amycolatopsis sp. FU40	S	2914159	3	2
Amycolatopsis sp. Hca4	S	2742131	3	3
Amycolatopsis sp. HUAS 11-8	S	2995223	6	1
Amycolatopsis sp. QT-25	S	3034022	2	1
Amycolatopsis sp. TNS106	S	2861750	3	2
Amycolatopsis sp. WQ 127309	S	2932773	4	3
Amycolatopsis sp. YIM 10	S	2653857	2	1
Amycolatopsis thermalba	S	944492	2	1
Amylolactobacillus	G	2767876	0	0
Amylolactobacillus amylophilus	S	1603	0	0
Anabaena	G	1163	0	0
Anabaena sp. 90	S	46234	1	0
Anabaena sp. WA102	S	1647413	1	1
Anabaena sp. YBS01	S	2490939	2	0
Anaerobacillus	G	704093	0	0
Anaerobacillus isosaccharinicus	S	1532552	2	0
Anaerobutyricum	G	2569097	0	0
Anaerobutyricum hallii	S	39488	1810	951
Anaerococcus	G	165779	1	4
Anaerococcus mediterraneensis	S	1870984	1	2
Anaerococcus obesiensis	S	1287640	1	1
Anaerococcus prevotii	S	33034	0	0
Anaerococcus sp. Marseille-Q7828	S	3036300	0	2
Anaerocolumna	G	1843210	11	4
Anaerocolumna cellulosilytica	S	433286	22	26
Anaerocolumna chitinilytica	S	1727145	34	29
Anaerocolumna sedimenticola	S	2696063	23	14
Anaerocolumna sp. AGMB13025	S	3039116	33	20
Anaerocolumna sp. MB42-C2	S	3070997	27	21
Anaerohalosphaera	G	2690159	0	0
Anaerohalosphaera lusitana	S	1936003	6	1
Anaerolinea	G	233189	0	0
Anaerolinea thermophila	S	167964	0	0
Anaeromicropila	G	3024823	0	0
Anaeromicropila herbilytica	S	2785025	22	29
Anaeromyxobacter	G	161492	8	4
Anaeromyxobacter dehalogenans	S	161493	1	0
Anaeromyxobacter oryzae	S	2918170	5	6
Anaeromyxobacter paludicola	S	2918171	2	1
Anaeromyxobacter sp. Fw109-5	S	404589	2	3
Anaeromyxobacter sp. K	S	447217	2	0
Anaeropeptidivorans	G	2997360	0	0
Anaeropeptidivorans aminofermentans	S	2934315	10	5
Anaerostipes	G	207244	13	5
Anaerostipes caccae	S	105841	29	26
Anaerostipes hadrus	S	649756	2291	1437
Anaerostipes rhamnosivorans	S	1229621	41	27
Anaerotignum	G	2039240	6	7
Anaerotignum propionicum	S	28446	0	0
Anaerotignum sp. MB30-C6	S	3070814	18	26
Anaerotruncus	G	244127	0	0
Anaerotruncus colihominis	S	169435	258	219
Anaplasma	G	768	0	0
Anaplasma centrale	S	769	0	0
Anatilimnocola	G	2807414	0	0
Anatilimnocola aggregata	S	2528021	0	1
Ancylobacter	G	99	0	13
Ancylobacter polymorphus	S	223390	47	730
Ancylobacter pratisalsi	S	1745854	2	4
Ancylobacter sp. SL191	S	2995166	2	11
Ancylobacter sp. TS-1	S	1850374	2	26
Ancylobacter sp. WKF20	S	3039801	6	7
Aneurinibacillus	G	55079	8	1
Aneurinibacillus soli	S	1500254	6	4
Aneurinibacillus sp. B1	S	2966586	3	4
Aneurinibacillus sp. Ricciae_BoGa-3	S	3022697	3	0
Anoxybacillus	G	150247	2	2
Anoxybacillus amylolyticus	S	294699	1	0
Anoxybacillus caldiproteolyticus	S	247480	4	3
Anoxybacillus flavithermus	S	33934	3	2
Anoxybacillus gonensis	S	198467	2	1
Anoxybacter	G	1769008	0	0
Anoxybacter fermentans	S	1323375	4	5
Anseongella	G	1773450	0	0
Anseongella ginsenosidimutans	S	496056	1	2
Antarcticibacterium	G	2058174	0	0
Antarcticibacterium arcticum	S	2585771	4	2
Antarcticibacterium flavum	S	2058175	1	2
Antarcticibacterium sp. 1MA-6-2	S	2908210	1	1
Antarctobacter	G	74032	0	0
Antarctobacter heliothermus	S	74033	5	5
Anthocerotibacter	G	2857076	0	0
Anthocerotibacter panamensis	S	2857077	0	0
Apibacter	G	1778601	0	0
Apibacter raozihei	S	2500547	1	1
Apibacter sp. B2966	S	2656761	1	0
Apibacter sp. B3706	S	2656760	2	0
Apilactobacillus	G	2767877	0	0
Apilactobacillus apinorum	S	1218495	0	2
Apilactobacillus apisilvae	S	2923364	0	1
Apilactobacillus kunkeei	S	148814	1	0
Aquabacter	G	45402	0	0
Aquabacter sp. L1I39	S	2820278	5	2
Aquabacterium	G	92793	0	0
Aquabacterium olei	S	1296669	24	8
Aquabacterium sp. J223	S	2898431	10	10
Aquaspirillum	G	187	0	0
Aquaspirillum sp. LM1	S	1938604	3236	1431
Aquella	G	2593687	0	0
Aquella oligotrophica	S	2067065	1	2
Aquibium	G	2911176	0	0
Aquibium microcysteis	S	675281	3	3
Aquibium oceanicum	S	1670800	2	2
Aquicella	G	254245	0	0
Aquicella lusitana	S	254246	0	1
Aquicella siphonis	S	254247	1	1
Aquifex	G	2713	0	0
Aquifex aeolicus	S	63363	0	0
Aquiflexum	G	280472	0	0
Aquiflexum balticum	S	280473	0	0
Aquihabitans	G	1648491	0	0
Aquihabitans sp. G128	S	2849779	3	0
Aquiluna	G	529881	0	0
Aquiluna borgnonia	S	2499157	2	0
Aquiluna sp. KACHI24	S	2968831	1	1
Aquimarina	G	290174	0	0
Aquimarina sp. AD1	S	1714848	1	3
Aquimarina sp. AD10	S	1714849	1	4
Aquimarina sp. Aq107	S	1191912	0	4
Aquimarina sp. BL5	S	1714860	1	0
Aquimarina sp. ERC-38	S	2949996	0	2
Aquimarina sp. TRL1	S	2736252	3	3
Aquincola	G	391952	0	0
Aquincola tertiaricarbonis	S	391953	62	36
Aquirufa	G	2676247	3	1
Aquirufa antheringensis	S	2516559	2	1
Aquirufa lenticrescens	S	2696560	3	2
Aquirufa nivalisilvae	S	2516557	5	2
Aquisalimonas	G	406099	0	0
Aquisalimonas sp. 2447	S	2740807	3	2
Aquisalinus	G	1795639	0	0
Aquisalinus flavus	S	1526572	3	1
Aquisediminimonas	G	2676781	0	0
Aquisediminimonas profunda	S	1550733	1	1
Aquisphaera	G	1511635	0	0
Aquisphaera giovannonii	S	406548	7	6
Aquitalea	G	407217	7	6
Aquitalea aquatilis	S	1537400	5	12
Aquitalea denitrificans	S	519081	9	4
Aquitalea magnusonii	S	332411	11	8
Aquitalea sp. USM4	S	1590041	7	8
Arabiibacter	G	2005386	0	0
Arabiibacter massiliensis	S	1870985	25	8
Arachidicoccus	G	1769012	1	1
Arachidicoccus ginsenosidivorans	S	496057	0	1
Arachidicoccus soli	S	2341117	2	4
Arachidicoccus sp. B3-10	S	2545455	3	0
Arachidicoccus sp. BS20	S	1850526	1	2
Arachidicoccus terrestris	S	2875539	2	4
Arachnia	G	2801844	1	0
Arachnia propionica	S	1750	13	2
Arachnia rubra	S	1547448	7	2
Arcanobacterium	G	28263	2	0
Arcanobacterium buesumense	S	2722751	1	0
Arcanobacterium canis	S	999183	1	1
Arcanobacterium haemolyticum	S	28264	4	1
Arcanobacterium phocae	S	131112	1	0
Arcanobacterium pinnipediorum	S	1503041	1	0
Arcanobacterium wilhelmae	S	1803177	0	2
Archangium	G	47	1	0
Archangium gephyra	S	48	1	1
Archangium violaceum	S	83451	7	1
Arcobacter	G	28196	8	15
Arcobacter acticola	S	1849015	15	31
Arcobacter aquimarinus	S	1315211	10	11
Arcobacter cloacae	S	1054034	23	36
Arcobacter defluvii	S	873191	18	28
Arcobacter ellisii	S	913109	13	18
Arcobacter nitrofigilis	S	28199	0	0
Arcobacter peruensis	S	2320140	1	0
Arcobacter porcinus	S	1935204	21	31
Arcobacter roscoffensis	S	2961520	0	6
Arcobacter sp. FWKO B	S	2593672	1	2
Arcobacter sp. L	S	944547	7	13
Arcobacter suis	S	1278212	0	0
Arcobacter venerupis	S	1054033	11	20
Arcticibacterium	G	2173039	0	0
Arcticibacterium luteifluviistationis	S	1784714	1	1
Arenibacter	G	178469	0	0
Arenibacter algicola	S	616991	1	3
Arenimonas	G	490567	0	0
Arenimonas daejeonensis	S	370777	6	2
Aristaeella	G	3046369	18	15
Aristaeella hokkaidonensis	S	3046382	37	32
Aristaeella lactis	S	3046383	40	21
Aristophania	G	3027666	0	0
Aristophania vespae	S	2697033	2	1
Aromatoleum	G	551759	8	2
Aromatoleum aromaticum	S	551760	12	6
Aromatoleum bremense	S	76115	5	6
Aromatoleum buckelii	S	200254	1	0
Aromatoleum petrolei	S	76116	6	1
Aromatoleum toluolicum	S	90060	4	2
Arsenicicoccus	G	267408	0	0
Arsenicicoccus sp. oral taxon 190	S	1658671	4	3
Arsenophonus	G	637	1	1
Arsenophonus apicola	S	2879119	2	1
Arsenophonus endosymbiont of Aleurodicus dispersus	S	235559	2	2
Arsenophonus nasoniae	S	638	3	0
Arsenophonus sp. aPb	S	3041619	1	0
Arthrobacter	G	1663	14	5
Arthrobacter agilis	S	37921	3	1
Arthrobacter alpinus	S	656366	4	0
Arthrobacter antioxidans	S	2895818	1	1
Arthrobacter crystallopoietes	S	37928	3	1
Arthrobacter dokdonellae	S	2211210	1	0
Arthrobacter gengyunqii	S	2886940	6	1
Arthrobacter jiangjiafuii	S	2817475	2	0
Arthrobacter koreensis	S	199136	2	3
Arthrobacter polaris	S	2813727	1	0
Arthrobacter sp.	S	1667	2	0
Arthrobacter sp. 24S4-2	S	2575374	3	0
Arthrobacter sp. ATA002	S	2991715	1	1
Arthrobacter sp. CDRTa11	S	2651199	0	2
Arthrobacter sp. CJ23	S	2972479	1	0
Arthrobacter sp. DNA4	S	2963432	0	1
Arthrobacter sp. EM1	S	3043847	2	0
Arthrobacter sp. ERGS1:01	S	1704044	2	0
Arthrobacter sp. FB24	S	290399	2	2
Arthrobacter sp. FW305-BF8	S	2879617	0	2
Arthrobacter sp. FW306-2-2C-D06B	S	2879618	3	0
Arthrobacter sp. FX8	S	2997335	0	1
Arthrobacter sp. Helios	S	2828862	2	0
Arthrobacter sp. KBS0702	S	2578107	1	2
Arthrobacter sp. MMS18-M83	S	2996261	2	2
Arthrobacter sp. NEB 688	S	904039	1	1
Arthrobacter sp. NicSoilB11	S	2830999	1	0
Arthrobacter sp. NicSoilB4	S	2830997	3	1
Arthrobacter sp. NicSoilB8	S	2830998	1	1
Arthrobacter sp. NicSoilC5	S	2831000	1	0
Arthrobacter sp. NtRootA1	S	2830983	2	0
Arthrobacter sp. PAMC 25486	S	1494608	3	2
Arthrobacter sp. PAMC25284	S	2861279	1	1
Arthrobacter sp. PAMC25564	S	2565366	1	1
Arthrobacter sp. PGP41	S	2079227	0	1
Arthrobacter sp. PM3	S	2017685	7	0
Arthrobacter sp. QXT-31	S	1357915	2	1
Arthrobacter sp. StoSoilB13	S	2830993	1	0
Arthrobacter sp. StoSoilB20	S	2830995	1	1
Arthrobacter sp. StoSoilB22	S	2830996	2	1
Arthrobacter sp. StoSoilB5	S	2830992	2	0
Arthrobacter sp. U41	S	1849032	0	1
Arthrobacter sp. UKPF54-2	S	2600159	1	0
Arthrobacter sp. Y-9	S	3039385	0	3
Arthrobacter sp. YA7-1	S	2987701	2	2
Arthrobacter sp. YC-RL1	S	1652545	4	1
Arthrobacter sp. YN	S	2020486	1	0
Arthrobacter sp. zg-Y20	S	2886938	3	1
Arthrobacter sp. zg-Y815	S	2964616	2	0
Arthrobacter sp. zg-Y820	S	2894192	1	1
Arthrobacter sp. zg-Y919	S	2894187	2	1
Arthrobacter sulfonylureivorans	S	2486855	3	0
Arthrobacter sunyaminii	S	2816859	1	1
Arthrobacter woluwensis	S	156980	0	1
Arthrobacter zhangbolii	S	2886936	4	0
Arthrospira	G	35823	0	0
Arthrospira platensis	S	118562	1	0
Asaia	G	91914	0	0
Asaia bogorensis	S	91915	0	0
Aster yellows witches'-broom phytoplasma	S	229545	0	0
Asticcacaulis	G	76890	0	0
Asticcacaulis excentricus	S	78587	3	1
Asticcacaulis sp. AND118	S	2840468	1	0
Asticcacaulis sp. SL142	S	2995155	4	1
Asticcacaulis sp. ZE23SCel15	S	3059027	4	1
Athalassotoga	G	1769718	0	0
Athalassotoga saccharophila	S	1441386	0	1
Atlantibacter	G	1903434	0	0
Atlantibacter hermannii	S	565	1	1
Atopobium	G	1380	0	0
Atopobium sp. oral taxon 416	S	712157	124	103
Atribacter	G	2847777	0	0
Atribacter laminatus	S	2847778	0	2
Aurantiacibacter	G	2800681	0	0
Aurantiacibacter atlanticus	S	1648404	2	1
Aurantiacibacter gangjinensis	S	502682	2	1
Aurantiacibacter sp. MUD11	S	3003265	1	2
Aurantiacibacter sp. MUD61	S	3009083	1	0
Aurantimicrobium	G	1705353	0	0
Aurantimicrobium minutum	S	708131	0	1
Aurantimonas	G	182269	0	0
Aurantimonas sp. HBX-1	S	2906072	4	1
Auraticoccus	G	1278221	0	0
Auraticoccus monumenti	S	675864	16	5
Aureibaculum	G	2706948	0	0
Aureibaculum algae	S	2584122	3	5
Aureimonas	G	414371	1	1
Aureimonas altamirensis	S	370622	8	6
Aureimonas mangrovi	S	2758041	2	1
Aureimonas populi	S	1701758	6	3
Aureimonas sp. AU20	S	1349819	5	0
Aureimonas sp. OT7	S	2816454	7	3
Aureimonas sp. SA4125	S	2826993	2	2
Aureispira	G	365032	0	0
Aureispira sp. CCB-E	S	3051121	0	2
Aureispira sp. EL160426	S	2864201	0	3
Aureliella	G	2795605	0	0
Aureliella helgolandensis	S	2527968	2	0
Auritidibacter	G	1160973	0	0
Auritidibacter ignavus	S	678932	2	1
Austwickia	G	1184606	0	0
Austwickia chelonae	S	100225	3	2
Avibacterium	G	292486	0	0
Avibacterium paragallinarum	S	728	3	1
Avibacterium sp. 20-132	S	2911526	1	1
Avibacterium sp. 21-595	S	2911527	1	0
Azoarcus	G	12960	4	3
Azoarcus olearius	S	418699	14	5
Azoarcus sp. CIB	S	198107	4	6
Azoarcus sp. DD4	S	2027405	18	6
Azoarcus sp. DN11	S	356837	9	4
Azoarcus sp. KH32C	S	748247	12	3
Azorhizobium	G	6	0	0
Azorhizobium caulinodans	S	7	0	0
Azospira	G	146937	99	24
Azospira inquinata	S	2785627	680	317
Azospira oryzae	S	146939	0	0
Azospira restricta	S	404405	32	11
Azospira sp. I09	S	1765049	234	16
Azospirillum	G	191	37	22
Azospirillum argentinense	S	2970906	6	0
Azospirillum baldaniorum	S	1064539	4	1
Azospirillum brasilense	S	192	8	3
Azospirillum humicireducens	S	1226968	6	0
Azospirillum lipoferum	S	193	0	0
Azospirillum oryzae	S	286727	5	2
Azospirillum ramasamyi	S	682998	4	1
Azospirillum sp. B510	S	137722	5	4
Azospirillum sp. TSA2s	S	709810	4	0
Azospirillum sp. TSH100	S	652764	7	5
Azospirillum sp. TSH58	S	664962	5	0
Azospirillum thermophilum	S	2202148	4	4
Azospirillum thiophilum	S	528244	5	3
Azotobacter	G	352	3	1
Azotobacter chroococcum	S	353	2	4
Azotobacter salinestris	S	69964	2	3
Azotobacter vinelandii	S	354	4	4
Bacillus	G	1386	43	37
Bacillus altitudinis	S	293387	0	1
Bacillus aquiflavi	S	2672567	2	2
Bacillus arachidis	S	2819290	2	1
Bacillus atrophaeus	S	1452	2	4
Bacillus badius	S	1455	1	1
Bacillus cabrialesii	S	2487276	1	0
Bacillus carboniphilus	S	86663	3	0
Bacillus cereus	S	1396	7	6
Bacillus cytotoxicus	S	580165	1	4
Bacillus dafuensis	S	1742359	0	1
Bacillus glycinifermentans	S	1664069	2	4
Bacillus gobiensis	S	1441095	1	2
Bacillus halotolerans	S	260554	0	1
Bacillus inaquosorum	S	483913	1	0
Bacillus infantis	S	324767	0	0
Bacillus luti	S	2026191	1	2
Bacillus methanolicus	S	1471	3	3
Bacillus mojavensis	S	72360	0	1
Bacillus mycoides	S	1405	4	2
Bacillus nitratireducens	S	2026193	1	0
Bacillus paralicheniformis	S	1648923	7	3
Bacillus paranthracis	S	2026186	1	0
Bacillus pseudomycoides	S	64104	1	0
Bacillus pumilus	S	1408	10	6
Bacillus rugosus	S	2715209	2	0
Bacillus safensis	S	561879	0	1
Bacillus shivajii	S	1983719	3	2
Bacillus siamensis	S	659243	1	2
Bacillus smithii	S	1479	2	1
Bacillus sp. 1NLA3E	S	666686	4	4
Bacillus sp. CMF12	S	2884834	0	1
Bacillus sp. Cs-700	S	2589818	0	1
Bacillus sp. DX3.1	S	3052091	2	2
Bacillus sp. FDAARGOS_1420	S	2856338	0	1
Bacillus sp. FJAT-18017	S	1705566	1	2
Bacillus sp. FJAT-22090	S	1581038	2	1
Bacillus sp. FJAT-42376	S	2014076	3	3
Bacillus sp. JNUCC-22	S	2842457	0	1
Bacillus sp. KH172YL63	S	2709784	4	3
Bacillus sp. N1-1	S	2682541	2	1
Bacillus sp. NEB1478	S	3073816	2	3
Bacillus sp. OxB-1	S	98228	3	2
Bacillus sp. S3	S	486398	4	2
Bacillus sp. THAF10	S	2587848	1	1
Bacillus spizizenii	S	96241	0	1
Bacillus subtilis	S	1423	6	3
Bacillus swezeyi	S	1925020	1	1
Bacillus tequilensis	S	227866	0	2
Bacillus thuringiensis	S	1428	3	4
Bacillus tropicus	S	2026188	1	0
Bacillus vallismortis	S	72361	2	1
Bacillus velezensis	S	492670	2	3
Bacillus weihaiensis	S	1547283	5	4
Bacillus wiedmannii	S	1890302	1	2
Bacillus zhangzhouensis	S	1178540	0	1
Bacterioplanes	G	1537406	0	0
Bacterioplanes sanyensis	S	1249553	0	2
Bacterioplanoides	G	2066071	0	0
Bacterioplanoides sp. SCSIO 12839	S	2829569	2	1
Bacteriovorax	G	146784	0	0
Bacteriovorax stolpii	S	960	9	5
Bacteroides	G	816	5643	5069
Bacteroides caccae	S	47678	3961	3104
Bacteroides caecimuris	S	1796613	141	124
Bacteroides cellulosilyticus	S	246787	2979	1511
Bacteroides coprosuis	S	151276	0	0
Bacteroides eggerthii	S	28111	3546	2043
Bacteroides faecis	S	674529	3211	1672
Bacteroides faecium	S	2715212	183	189
Bacteroides fragilis	S	817	4679	1305
Bacteroides helcogenes	S	290053	0	0
Bacteroides heparinolyticus	S	28113	72	47
Bacteroides humanifaecis	S	2792859	105	117
Bacteroides intestinalis	S	329854	229	138
Bacteroides luhongzhouii	S	2650158	180	117
Bacteroides nordii	S	291645	244	282
Bacteroides ovatus	S	28116	3400	2599
Bacteroides salyersiae	S	291644	430	238
Bacteroides sp. A1C1	S	2528203	126	98
Bacteroides sp. BFG-257	S	2972761	1	0
Bacteroides sp. BFG-637	S	2972764	1	0
Bacteroides sp. CACC 737	S	2755405	124	98
Bacteroides sp. D2	S	556259	145	127
Bacteroides sp. DH3716P	S	2847299	158	144
Bacteroides sp. HF-162	S	2785531	81	56
Bacteroides sp. M10	S	2763022	218	206
Bacteroides sp. PHL 2737	S	2162637	1	2
Bacteroides sp. ZJ-18	S	2709390	8	6
Bacteroides stercoris	S	46506	1499	600
Bacteroides thetaiotaomicron	S	818	5687	7341
Bacteroides uniformis	S	820	3255	2867
Bacteroides xylanisolvens	S	371601	4599	4791
Bacteroides zhangwenhongii	S	2650157	1133	998
Bacteroides zoogleoformans	S	28119	68	77
Baekduia	G	2600304	0	0
Baekduia alba	S	2997333	1	5
Baekduia soli	S	496014	1	2
Barnesiella	G	397864	0	0
Barnesiella viscericola	S	397865	0	0
Barrientosiimonas	G	1535207	0	0
Barrientosiimonas endolithica	S	1535208	2	0
Bartonella	G	773	2	4
Bartonella alsatica	S	52764	1	0
Bartonella ancashensis	S	1318743	1	1
Bartonella apihabitans	S	2750929	3	1
Bartonella birtlesii	S	111504	0	0
Bartonella bovis	S	155194	0	0
Bartonella choladocola	S	2750995	2	2
Bartonella grahamii	S	33045	0	0
Bartonella henselae	S	38323	1	1
Bartonella machadoae	S	2893471	0	1
Bartonella sp. HY406	S	2979331	1	0
Bartonella sp. TP	S	3057550	1	0
Bartonella sp. WD16.2	S	1933904	1	0
Bartonella taylorii	S	33046	0	1
Basfia	G	697331	1	0
Basfia succiniciproducens	S	653940	0	1
Basilea	G	1472344	0	0
Basilea psittacipulmonis	S	1472345	0	0
Bathymodiolus thermophilus thioautotrophic gill symbiont	S	2360	0	1
Bdellovibrio	G	958	1	1
Bdellovibrio bacteriovorus	S	959	5	3
Bdellovibrio reynosensis	S	2835041	0	2
Bdellovibrio sp. 22V	S	3044166	2	1
Bdellovibrio sp. KM01	S	2748865	1	0
Bdellovibrio sp. NC01	S	2220073	0	1
Bdellovibrio sp. SKB1291214	S	1732569	4	1
Bdellovibrio sp. ZAP7	S	2231053	2	2
Beggiatoa	G	1021	0	0
Beggiatoa leptomitoformis	S	288004	1	3
Beijerinckia	G	532	0	0
Beijerinckia indica	S	533	0	0
Belliella	G	232244	0	0
Belliella baltica	S	232259	0	0
Bergeyella	G	59735	0	0
Bergeyella cardium	S	1585976	1	1
Bermanella	G	599651	0	0
Bermanella marisrubri	S	207949	3	2
Bernardetia	G	1937972	0	0
Bernardetia litoralis	S	999	0	0
Berryella	G	2815775	1	1
Berryella intestinalis	S	1531429	21	3
Berryella wangjianweii	S	2734634	10	2
Beutenbergia	G	84756	0	0
Beutenbergia cavernae	S	84757	0	0
Bibersteinia	G	476528	0	0
Bibersteinia trehalosi	S	47735	0	3
Bifidobacterium	G	1678	752	527
Bifidobacterium actinocoloniiforme	S	638619	0	0
Bifidobacterium adolescentis	S	1680	2293	1965
Bifidobacterium angulatum	S	1683	40	27
Bifidobacterium animalis	S	28025	7	2
Bifidobacterium asteroides	S	1684	29	14
Bifidobacterium bifidum	S	1681	312	31
Bifidobacterium breve	S	1685	98	28
Bifidobacterium catenulatum	S	1686	176	95
Bifidobacterium choerinum	S	35760	18	13
Bifidobacterium dentium	S	1689	41	19
Bifidobacterium eulemuris	S	1765219	13	7
Bifidobacterium imperatoris	S	2020965	10	7
Bifidobacterium indicum	S	1691	0	0
Bifidobacterium lemurum	S	1603886	16	10
Bifidobacterium longum	S	216816	1480	2130
Bifidobacterium pseudocatenulatum	S	28026	1493	248
Bifidobacterium pseudolongum	S	1694	17	18
Bifidobacterium pullorum	S	78448	0	0
Bifidobacterium saguini	S	762210	3	3
Bifidobacterium scardovii	S	158787	0	0
Bifidobacterium sp. ESL0682	S	2983212	6	5
Bifidobacterium sp. ESL0690	S	2983214	5	3
Bifidobacterium sp. ESL0704	S	2983219	2	2
Bifidobacterium sp. ESL0728	S	2983220	4	5
Bifidobacterium sp. ESL0732	S	2983222	8	9
Bifidobacterium sp. ESL0764	S	2983228	3	1
Bifidobacterium sp. ESL0769	S	2983229	5	8
Bifidobacterium sp. ESL0775	S	2983230	11	9
Bifidobacterium sp. ESL0790	S	2983233	25	18
Bifidobacterium sp. ESL0798	S	2983235	4	0
Bifidobacterium sp. ESL0800	S	2983236	2	1
Bifidobacterium sp. KRGSERBCFTRI	S	2985571	0	1
Bifidobacterium subtile	S	77635	226	87
Bifidobacterium thermophilum	S	33905	520	1822
Biomaibacter	G	2770094	0	0
Biomaibacter acetigenes	S	2316383	1	3
Bisgaardia	G	109471	0	0
Bisgaardia hudsonensis	S	109472	3	0
Bizionia	G	283785	0	0
Bizionia sp. M204	S	2675331	0	3
Blastochloris	G	59282	0	1
Blastochloris tepida	S	2233851	2	3
Blastochloris viridis	S	1079	3	2
Blastococcus	G	38501	0	0
Blastococcus saxobsidens	S	138336	0	0
Blastococcus sp. PRF04-17	S	2933797	4	0
Blastomonas	G	150203	22	0
Blastomonas fulva	S	1550728	13	0
Blastomonas sp.	S	1909299	16	1
Blastomonas sp. RAC04	S	1842535	8	1
Blattabacterium	G	34098	4	3
Blattabacterium cuenoti	S	1653831	10	12
Blattabacterium sp. (Cryptocercus kyebangensis)	S	298656	0	1
Blattabacterium sp. (Nauphoeta cinerea)	S	1316444	0	1
Blattabacterium sp. DPU	S	2715232	1	1
Blautia	G	572511	1141	1294
Blautia argi	S	1912897	173	114
Blautia hansenii	S	1322	0	0
Blautia liquoris	S	2779518	72	60
Blautia massiliensis (ex Durand et al. 2017)	S	1737424	9	2
Blautia obeum	S	40520	89	50
Blautia producta	S	33035	213	169
Blautia pseudococcoides	S	1796616	105	110
Blautia sp. NBRC 113351	S	2877527	86	64
Blautia sp. SC05B48	S	2479767	1271	848
Blautia wexlerae	S	418240	0	0
Blochmannia endosymbiont of Camponotus (Colobopsis) obliquus	S	1505597	1	0
Blochmannia endosymbiont of Colobopsis nipponica	S	2681987	1	0
Blochmannia endosymbiont of Polyrhachis (Hedomyrma) turneri	S	1505596	0	1
Bombilactobacillus	G	2767878	0	0
Bombilactobacillus bombi	S	1303590	4	0
Bombilactobacillus folatiphilus	S	2923362	2	0
Bombilactobacillus thymidiniphilus	S	2923363	0	1
Bordetella	G	517	13	12
Bordetella avium	S	521	4	3
Bordetella bronchialis	S	463025	4	2
Bordetella bronchiseptica	S	518	4	0
Bordetella flabilis	S	463014	2	4
Bordetella genomosp. 13	S	463040	6	5
Bordetella genomosp. 6	S	463024	1	1
Bordetella genomosp. 8	S	1416806	5	2
Bordetella genomosp. 9	S	1416803	2	2
Bordetella hinzii	S	103855	10	4
Bordetella holmesii	S	35814	3	3
Bordetella parapertussis	S	519	0	0
Bordetella pertussis	S	520	2	1
Bordetella petrii	S	94624	6	3
Bordetella pseudohinzii	S	1331258	8	3
Bordetella sp. H567	S	1697043	4	1
Bordetella sp. N	S	1746199	8	2
Bordetella trematum	S	123899	6	7
Borrelia	G	138	3	1
Borrelia anserina	S	143	1	0
Borrelia crocidurae	S	29520	0	0
Borrelia miyamotoi	S	47466	3	1
Borrelia puertoricensis	S	2756107	0	1
Borrelia sp. A-FGy1	S	2608247	0	1
Borrelia sp. HM	S	1882662	1	0
Borrelia sp. P9F1	S	3058374	0	1
Borreliella	G	64895	1	1
Borreliella lusitaniae	S	100177	0	1
Bosea	G	85413	32	15
Bosea sp. ANAM02	S	2020412	103	51
Bosea sp. AS-1	S	2015316	17	9
Bosea sp. F3-2	S	2599640	35	13
Bosea sp. NBC_00550	S	2969621	22	5
Bosea sp. PAMC 26642	S	1792307	8	5
Bosea sp. RAC05	S	1842539	39	14
Bosea sp. REN20	S	3068632	134	51
Bosea sp. Tri-49	S	1867715	52	37
Bosea vaviloviae	S	1526658	22	7
Bosea vestrisii	S	151416	37	14
Botrimarina	G	2795782	0	0
Botrimarina mediterranea	S	2528022	3	1
Boudabousia	G	2767318	0	0
Boudabousia tangfeifanii	S	1912795	0	1
Brachybacterium	G	43668	9	2
Brachybacterium avium	S	2017485	4	0
Brachybacterium faecium	S	43669	0	0
Brachybacterium ginsengisoli	S	1331682	3	3
Brachybacterium halotolerans	S	2795215	0	0
Brachybacterium huguangmaarense	S	1652028	5	1
Brachybacterium kimchii	S	2942909	1	1
Brachybacterium saurashtrense	S	556288	5	0
Brachybacterium sp. GU-2	S	3069708	4	2
Brachybacterium sp. P6-10-X1	S	1903186	4	1
Brachybacterium sp. SGAir0954	S	2571029	1	0
Brachybacterium sp. Z12	S	2759167	2	1
Brachybacterium vulturis	S	2017484	1	0
Brachyspira	G	29521	0	2
Brachyspira hampsonii	S	1287055	2	1
Brachyspira hyodysenteriae	S	159	0	1
Brachyspira intermedia	S	84377	0	0
Brachyspira murdochii	S	84378	0	0
Brachyspira pilosicoli	S	52584	2	5
Bradymonas	G	1779136	0	0
Bradymonas sediminis	S	1548548	3	3
Bradyrhizobium	G	374	112	40
Bradyrhizobium amphicarpaeae	S	1404768	2	0
Bradyrhizobium arachidis	S	858423	4	4
Bradyrhizobium barranii	S	2992140	0	0
Bradyrhizobium betae	S	244734	1	0
Bradyrhizobium brasilense	S	1419277	1	1
Bradyrhizobium canariense	S	255045	2	0
Bradyrhizobium commune	S	83627	2	0
Bradyrhizobium cosmicum	S	1404864	2	2
Bradyrhizobium daqingense	S	993502	3	0
Bradyrhizobium diazoefficiens	S	1355477	6	5
Bradyrhizobium elkanii	S	29448	4	0
Bradyrhizobium erythrophlei	S	1437360	9	6
Bradyrhizobium genosp. L	S	83637	6	1
Bradyrhizobium guangdongense	S	1325090	1	1
Bradyrhizobium guangzhouense	S	1325095	1	0
Bradyrhizobium icense	S	1274631	1	1
Bradyrhizobium japonicum	S	375	2	2
Bradyrhizobium lablabi	S	722472	3	1
Bradyrhizobium oligotrophicum	S	44255	0	0
Bradyrhizobium ottawaense	S	931866	1	0
Bradyrhizobium pachyrhizi	S	280333	4	1
Bradyrhizobium paxllaeri	S	190148	3	3
Bradyrhizobium quebecense	S	2748629	3	1
Bradyrhizobium sediminis	S	2840469	8	4
Bradyrhizobium septentrionale	S	1404411	3	2
Bradyrhizobium sp.	S	376	0	2
Bradyrhizobium sp. 1(2017)	S	1404888	2	1
Bradyrhizobium sp. 170	S	2782641	2	1
Bradyrhizobium sp. 172	S	2782643	0	1
Bradyrhizobium sp. 186	S	2782654	6	2
Bradyrhizobium sp. 187	S	2782655	1	0
Bradyrhizobium sp. 191	S	2782659	4	1
Bradyrhizobium sp. 192	S	2782660	0	1
Bradyrhizobium sp. 200	S	2782665	2	3
Bradyrhizobium sp. 4	S	2782678	3	1
Bradyrhizobium sp. 41S5	S	1404443	1	2
Bradyrhizobium sp. 6(2017)	S	1197460	2	1
Bradyrhizobium sp. 62B	S	2898442	1	0
Bradyrhizobium sp. A19	S	2898149	4	3
Bradyrhizobium sp. Ash2021	S	2954771	3	2
Bradyrhizobium sp. BTAi1	S	288000	2	3
Bradyrhizobium sp. C-145	S	574727	0	1
Bradyrhizobium sp. CB1015	S	2976822	3	1
Bradyrhizobium sp. CB1024	S	2976823	1	0
Bradyrhizobium sp. CB1650	S	3039153	3	3
Bradyrhizobium sp. CB2312	S	3039155	3	1
Bradyrhizobium sp. CB3035	S	2976824	2	0
Bradyrhizobium sp. CB3481	S	3039158	3	1
Bradyrhizobium sp. CB82	S	3039159	1	0
Bradyrhizobium sp. CCBAU 051011	S	858422	5	1
Bradyrhizobium sp. CCBAU 51753	S	1325100	2	1
Bradyrhizobium sp. CCBAU 51765	S	1325102	2	0
Bradyrhizobium sp. CCBAU 53340	S	1325112	1	1
Bradyrhizobium sp. CCBAU 53351	S	1325114	2	0
Bradyrhizobium sp. CCBAU 53421	S	1325120	2	0
Bradyrhizobium sp. CCGE-LA001	S	1223566	2	1
Bradyrhizobium sp. CCGUVB1N3	S	2949629	1	0
Bradyrhizobium sp. CIAT3101	S	439387	1	1
Bradyrhizobium sp. I71	S	2590772	2	1
Bradyrhizobium sp. NP1	S	3049772	4	3
Bradyrhizobium sp. ORS 278	S	114615	4	1
Bradyrhizobium sp. ORS 285	S	115808	3	3
Bradyrhizobium sp. S12-14-2	S	3056648	6	1
Bradyrhizobium sp. SK17	S	2057741	4	1
Bradyrhizobium sp. WD16	S	1521768	11	6
Bradyrhizobium symbiodeficiens	S	1404367	1	2
Bradyrhizobium vignae	S	1549949	1	0
Bradyrhizobium xenonodulans	S	2736875	1	2
Bremerella	G	2714594	0	1
Bremerella sp. P1	S	3026424	2	3
Bremerella volcania	S	2527984	6	0
Brenneria	G	71655	3	2
Brenneria izadpanahii	S	2722756	2	0
Brenneria rubrifaciens	S	55213	2	1
Breoghania	G	1406135	0	0
Breoghania sp. L-A4	S	2304600	11	4
Brevefilum	G	2019482	0	0
Brevefilum fermentans	S	1986204	1	1
Brevibacillus	G	55080	11	10
Brevibacillus agri	S	51101	0	1
Brevibacillus borstelensis	S	45462	5	4
Brevibacillus brevis	S	1393	6	9
Brevibacillus choshinensis	S	54911	6	3
Brevibacillus composti	S	2796470	2	1
Brevibacillus humidisoli	S	2895522	4	0
Brevibacillus laterosporus	S	1465	2	4
Brevibacillus marinus	S	2496837	2	2
Brevibacillus parabrevis	S	54914	2	0
Brevibacillus sp. BB3-R1	S	2950604	5	2
Brevibacillus sp. DP1.3A	S	2738867	3	1
Brevibacillus sp. JNUCC-41	S	2778370	1	0
Brevibacillus sp. NSP2.1	S	3003229	1	0
Brevibacillus sp. WF146	S	319501	2	6
Brevibacterium	G	1696	11	2
Brevibacterium atlanticum	S	2697563	2	0
Brevibacterium aurantiacum	S	273384	11	4
Brevibacterium casei	S	33889	7	3
Brevibacterium limosum	S	2697565	1	0
Brevibacterium linens	S	1703	3	0
Brevibacterium luteolum	S	199591	2	1
Brevibacterium oceani	S	358099	0	2
Brevibacterium pigmentatum	S	1496080	0	1
Brevibacterium sandarakinum	S	629680	3	0
Brevibacterium siliguriense	S	1136497	1	0
Brevibacterium sp. Ap13	S	1406197	2	0
Brevibacterium sp. BRM-1	S	2999062	6	2
Brevibacterium sp. CS2	S	2575923	8	1
Brevibacterium sp. JSBI002	S	2886045	0	1
Brevibacterium sp. 'Marine'	S	2725563	0	2
Brevibacterium sp. SMBL_HHYL_HB1	S	2777556	1	0
Brevibacterium spongiae	S	2909672	0	1
Brevibacterium zhoupengii	S	2898795	0	1
Brevirhabdus	G	1855413	0	0
Brevirhabdus pacifica	S	1267768	6	0
Brevundimonas	G	41275	81	23
Brevundimonas albigilva	S	1312364	25	9
Brevundimonas diminuta	S	293	6	4
Brevundimonas fontaquae	S	2813778	2	2
Brevundimonas goettingensis	S	2774190	8	1
Brevundimonas mediterranea	S	74329	7	1
Brevundimonas naejangsanensis	S	588932	20	5
Brevundimonas nasdae	S	172043	8	1
Brevundimonas pondensis	S	2774189	69	53
Brevundimonas sp.	S	1871086	55	23
Brevundimonas sp. 2003-09-23	S	3021811	1	1
Brevundimonas sp. AJA228-03	S	2752515	6	0
Brevundimonas sp. Bb-A	S	2560058	1	1
Brevundimonas sp. BT-123	S	2986928	2	2
Brevundimonas sp. C43	S	3068314	4	6
Brevundimonas sp. DS20	S	1532555	1	0
Brevundimonas sp. LM2	S	1938605	13	6
Brevundimonas sp. M20	S	2591463	21	5
Brevundimonas sp. MF30-B	S	2561924	7	2
Brevundimonas sp. NIBR10	S	3015997	10	0
Brevundimonas sp. NIBR11	S	3015999	3	1
Brevundimonas sp. PAMC22021	S	2861285	17	1
Brevundimonas sp. 'scallop'	S	2562582	0	1
Brevundimonas sp. SGAir0440	S	2579977	6	0
Brevundimonas sp. SL130	S	2995143	7	2
Brevundimonas subvibrioides	S	74313	3	0
Brevundimonas vancanneytii	S	1325724	4	3
Brevundimonas vesicularis	S	41276	3	1
Brevundimonas vitisensis	S	2800818	9	3
Breznakiella	G	2845254	0	0
Breznakiella homolactica	S	2798577	1	4
Brochothrix	G	2755	0	0
Brochothrix thermosphacta	S	2756	2	3
Brooklawnia	G	369926	0	0
Brooklawnia sp. SH051	S	3041175	147	12
Brucella	G	234	26	11
Brucella anthropi	S	529	68	20
Brucella inopinata	S	1218315	1	0
Brucella intermedia	S	94625	7	5
Brucella pseudintermedia	S	370111	2	1
Brucella pseudogrignonensis	S	419475	7	3
Brucella sp. 09RB8471	S	1149952	0	1
Brucella sp. 09RB8910	S	1844051	0	1
Brucella sp. 10RB9215	S	1149953	1	0
Brucella sp. 2280	S	2592625	0	1
Brucella sp. 2716	S	2975052	0	2
Brucella sp. BO2	S	693750	1	0
Brucella sp. HL-2	S	2986924	1	1
Brucella sp. JSBI001	S	2886044	8	0
Brucella sp. MAB-22	S	2986424	8	8
Brucella sp. NM4	S	3045175	4	4
Brucepastera	G	2967962	0	0
Brucepastera parasyntrophica	S	2880008	3	5
Buchnera	G	32199	0	0
Buchnera aphidicola	S	9	0	1
Bulleidia	G	118747	0	0
Bulleidia sp. zg-1006	S	2806552	13	8
Burkholderia	G	32008	30	22
Burkholderia aenigmatica	S	2015348	0	1
Burkholderia ambifaria	S	152480	3	3
Burkholderia anthina	S	179879	2	1
Burkholderia arboris	S	488730	1	0
Burkholderia cenocepacia	S	95486	13	13
Burkholderia cepacia	S	292	8	2
Burkholderia contaminans	S	488447	5	0
Burkholderia diffusa	S	488732	1	0
Burkholderia dolosa	S	152500	1	1
Burkholderia gladioli	S	28095	7	3
Burkholderia glumae	S	337	7	3
Burkholderia lata	S	482957	0	1
Burkholderia latens	S	488446	3	0
Burkholderia mayonis	S	1385591	4	0
Burkholderia metallica	S	488729	2	1
Burkholderia multivorans	S	87883	25	10
Burkholderia oklahomensis	S	342113	2	1
Burkholderia perseverans	S	2615214	0	1
Burkholderia plantarii	S	41899	3	0
Burkholderia pseudomallei	S	28450	6	6
Burkholderia pseudomultivorans	S	1207504	0	1
Burkholderia pyrrocinia	S	60550	4	3
Burkholderia savannae	S	1637837	1	0
Burkholderia seminalis	S	488731	1	0
Burkholderia sp. Bp7605	S	1740163	2	2
Burkholderia sp. DHOD12	S	2571746	6	1
Burkholderia sp. FERM BP-3421	S	1494466	5	1
Burkholderia sp. IDO3	S	1705310	1	0
Burkholderia sp. JP2-270	S	2217913	1	0
Burkholderia sp. JSH-S8	S	2880219	1	0
Burkholderia sp. KBS0801	S	1179675	1	0
Burkholderia sp. M701	S	326454	1	0
Burkholderia sp. MS389	S	2811789	1	1
Burkholderia sp. MSMB0856	S	1637869	2	0
Burkholderia sp. MSMB1588	S	1636423	1	0
Burkholderia sp. NRF60-BP8	S	1637853	1	0
Burkholderia sp. PAMC 26561	S	1795043	1	0
Burkholderia sp. PAMC 28687	S	1795874	1	2
Burkholderia sp. S-53	S	2906514	1	0
Burkholderia sp. THE68	S	758782	1	1
Burkholderia stabilis	S	95485	1	0
Burkholderia stagnalis	S	1503054	1	0
Burkholderia territorii	S	1503055	1	0
Burkholderia thailandensis	S	57975	2	0
Burkholderia ubonensis	S	101571	6	2
Burkholderia vietnamiensis	S	60552	7	4
Buttiauxella	G	82976	4	2
Buttiauxella agrestis	S	82977	3	3
Buttiauxella ferragutiae	S	82989	0	2
Buttiauxella sp. R73	S	3073902	1	0
Buttiauxella sp. WJP83	S	2986951	2	0
Butyricicoccus	G	580596	0	0
Butyricicoccus sp. GAM44	S	2109686	14	3
Butyricimonas	G	574697	6	8
Butyricimonas faecalis	S	2093856	102	87
Butyricimonas virosa	S	544645	630	218
Butyrivibrio	G	830	8	6
Butyrivibrio crossotus	S	45851	2465	2423
Butyrivibrio fibrisolvens	S	831	58	52
Butyrivibrio hungatei	S	185008	36	36
Butyrivibrio proteoclasticus	S	43305	0	0
Bythopirellula	G	1400386	0	0
Bythopirellula goksoeyrii	S	1400387	1	0
Caballeronia	G	1827195	0	2
Caballeronia grimmiae	S	1071679	3	2
Caballeronia insecticola	S	758793	5	1
Caballeronia sp. Lep1P3	S	2878150	2	0
Caballeronia sp. M1242	S	2814653	2	1
Caballeronia sp. Sq4a	S	2878152	0	1
Caballeronia sp. TF1N1	S	2878153	4	0
Caballeronia zhejiangensis	S	871203	2	1
Caenibius	G	2827482	0	0
Caenibius sp. WL	S	2872646	25	5
Caenibius tardaugens	S	169176	0	0
Caldalkalibacillus	G	379065	0	0
Caldalkalibacillus thermarum	S	296745	0	0
Caldanaerobacter	G	249529	0	0
Caldanaerobacter subterraneus	S	911092	0	0
Caldibacillus	G	1276290	0	0
Caldibacillus thermoamylovorans	S	35841	3	4
Caldicellulosiruptor	G	44000	10	6
Caldicellulosiruptor acetigenus	S	301953	2	2
Caldicellulosiruptor changbaiensis	S	1222016	0	1
Caldicellulosiruptor diazotrophicus	S	2806205	0	3
Caldicellulosiruptor hydrothermalis	S	413888	0	0
Caldicellulosiruptor kronotskyensis	S	413889	0	0
Caldicellulosiruptor morganii	S	1387555	1	2
Caldicellulosiruptor obsidiansis	S	717609	0	0
Caldicellulosiruptor owensensis	S	55205	0	0
Caldicellulosiruptor saccharolyticus	S	44001	0	0
Caldichromatium	G	2828366	0	0
Caldichromatium japonicum	S	2699430	1	1
Caldilinea	G	233191	0	0
Caldilinea aerophila	S	133453	0	0
Caldimicrobium	G	444090	0	0
Caldimicrobium thiodismutans	S	1653476	0	1
Caldimonas	G	196013	1	0
Caldimonas brevitalea	S	413882	5	4
Caldimonas thermodepolymerans	S	215580	16	14
Caldinitratiruptor	G	1006480	0	0
Caldinitratiruptor microaerophilus	S	671077	9	2
Caldisericum	G	693074	0	0
Caldisericum exile	S	693075	0	0
Caldisphaera	G	200414	0	0
Caldisphaera lagunensis	S	200415	0	0
Caldithrix	G	187144	0	0
Caldithrix abyssi	S	187145	0	0
Caloramator	G	44258	0	0
Caloramator sp. Dgby_cultured_2	S	3029174	10	4
Caloramator sp. E03	S	2576307	10	6
Caloramator sp. mosi_1	S	3023090	8	5
Caloranaerobacter	G	171003	0	0
Caloranaerobacter azorensis	S	116090	2	4
Calothrix	G	1186	1	0
Calothrix brevissima	S	938406	0	0
Calothrix parasitica	S	1973486	0	0
Calothrix sp. NIES-2100	S	1954172	0	1
Calothrix sp. PCC 6303	S	1170562	0	1
Calothrix sp. PCC 7507	S	99598	2	2
Calycomorphotria	G	2795776	0	0
Calycomorphotria hydatis	S	2528027	0	1
Caminibacter	G	191301	0	0
Caminibacter mediatlanticus	S	291048	0	0
Caminibacter pacificus	S	1424653	1	1
Caminicella	G	166484	0	0
Caminicella sporogenes	S	166485	4	0
Campylobacter	G	194	13	7
Campylobacter blaseri	S	2042961	0	1
Campylobacter canadensis	S	449520	1	0
Campylobacter coli	S	195	2	6
Campylobacter concisus	S	199	5	5
Campylobacter corcagiensis	S	1448857	1	0
Campylobacter cuniculorum	S	374106	1	1
Campylobacter curvus	S	200	1	1
Campylobacter fetus	S	196	0	0
Campylobacter geochelonis	S	1780362	0	1
Campylobacter gracilis	S	824	1	1
Campylobacter helveticus	S	28898	1	0
Campylobacter hepaticus	S	1813019	1	1
Campylobacter hominis	S	76517	2	0
Campylobacter hyointestinalis	S	198	0	1
Campylobacter iguaniorum	S	1244531	1	2
Campylobacter insulaenigrae	S	260714	0	1
Campylobacter jejuni	S	197	6	7
Campylobacter lanienae	S	75658	0	2
Campylobacter lari	S	201	2	0
Campylobacter mucosalis	S	202	0	1
Campylobacter pinnipediorum	S	1965231	0	1
Campylobacter rectus	S	203	1	3
Campylobacter sp. 19-13652	S	2840180	1	0
Campylobacter sp. CCUG 57310	S	2517362	3	0
Campylobacter sp. CS_NA3	S	2984142	1	1
Campylobacter sp. RM12651	S	1660079	1	1
Campylobacter sp. RM16187	S	1660063	2	2
Campylobacter sp. RM16704	S	1500960	1	1
Campylobacter sp. RM6914	S	1032243	3	1
Campylobacter sputorum	S	206	1	1
Campylobacter subantarcticus	S	497724	0	0
Campylobacter ureolyticus	S	827	2	0
Campylobacter vulpis	S	1655500	1	0
Candidatus Aciduliprofundum boonei	S	379547	0	0
Candidatus Annandia	G	1302410	1	1
Candidatus Annandia pinicola	S	1345117	1	1
Candidatus Aquiluna sp. UB-MaderosW2red	S	1855377	0	1
Candidatus Arcticimaribacter	G	2953860	0	0
Candidatus Arcticimaribacter forsetii	S	2820661	1	2
Candidatus Arsenophonus lipoptenae	S	634113	0	1
Candidatus Arthromitus	G	49082	0	0
Candidatus Arthromitus sp. SFB-mouse	S	49118	0	1
Candidatus Arthromitus sp. SFB-mouse-NL	S	1508644	1	0
Candidatus Arthromitus sp. SFB-rat-Yit	S	1041504	3	1
Candidatus Atelocyanobacterium	G	1453359	0	0
Candidatus Atelocyanobacterium thalassa	S	713887	0	0
Candidatus Azobacteroides	G	511434	0	0
Candidatus Azobacteroides pseudotrichonymphae	S	511435	0	0
Candidatus Baumannia	G	198346	0	0
Candidatus Baumannia cicadellinicola	S	186490	2	0
Candidatus Bipolaricaulis	G	2250122	0	0
Candidatus Bipolaricaulis anaerobius	S	2026885	1	0
Candidatus Blochmannia	G	203804	1	1
Candidatus Blochmannia vafer	S	251535	0	0
Candidatus Blochmannia vicinus	S	251540	1	0
Candidatus Cardinium	G	273135	0	0
Candidatus Cardinium hertigii	S	247481	1	1
Candidatus Cloacimonas	G	456826	0	0
Candidatus Cloacimonas acidaminovorans	S	456827	0	0
Candidatus Comchoanobacter	G	2975286	0	0
Candidatus Comchoanobacter bicostacola	S	2919598	1	0
Candidatus Contubernalis	G	338648	0	0
Candidatus Contubernalis alkalaceticum	S	338645	2	2
Candidatus Coxiella mudrowiae	S	2054173	2	1
Candidatus Cytomitobacter	G	2601574	0	0
Candidatus Cytomitobacter primus	S	2066024	0	1
Candidatus Desulfofervidus	G	1902583	0	0
Candidatus Desulfofervidus auxilii	S	1621989	1	0
Candidatus Desulforudis	G	471826	0	0
Candidatus Desulforudis audaxviator	S	471827	3	0
Candidatus Desulfovibrio trichonymphae	S	1725232	6	2
Candidatus Endolissoclinum	G	1263978	0	0
Candidatus Endolissoclinum faulkneri	S	1263979	1	1
Candidatus Endomicrobium trichonymphae	S	1408204	1	1
Candidatus Endoriftia	G	393764	0	0
Candidatus Endoriftia persephone	S	393765	2	1
Candidatus Enterovibrio luxaltus	S	1927128	1	0
Candidatus Epulonipiscium	G	2383	0	0
Candidatus Erwinia haradaeae	S	1922217	2	2
Candidatus Fervidibacter	G	1448928	0	0
Candidatus Fervidibacter sacchari	S	1448929	0	1
Candidatus Fokinia	G	1802983	0	0
Candidatus Fokinia solitaria	S	1802984	1	0
Candidatus Fonsibacter	G	2045213	0	0
Candidatus Fonsibacter ubiquis	S	1925548	2	0
Candidatus Formimonas	G	2840454	0	0
Candidatus Formimonas warabiya	S	1761012	10	8
Candidatus Fukatsuia	G	1927833	0	0
Candidatus Fukatsuia symbiotica	S	1878942	1	1
Candidatus Hamiltonella	G	568987	0	0
Candidatus Hamiltonella defensa	S	138072	1	0
Candidatus Hepatoplasma	G	295595	0	0
Candidatus Hepatoplasma crinochetorum	S	295596	0	0
Candidatus Hydrogenosomobacter	G	2654634	0	0
Candidatus Hydrogenosomobacter endosymbioticus	S	2558174	1	1
Candidatus Ichthyocystis	G	2929841	0	0
Candidatus Ichthyocystis hellenicum	S	1561003	1	0
Candidatus Kaistella beijingensis	S	2820270	7	6
Candidatus Kinetoplastibacterium	G	33055	0	0
Candidatus Kinetoplastibacterium galatii	S	994695	0	0
Candidatus Kinetoplastibacterium sorsogonicusi	S	1576550	1	0
Candidatus Koribacter	G	658061	0	0
Candidatus Koribacter versatilis	S	658062	0	0
Candidatus Legionella polyplacis	S	2005262	1	0
Candidatus Liberibacter africanus	S	34020	1	0
Candidatus Liberibacter americanus	S	309868	0	0
Candidatus Liberibacter solanacearum	S	556287	0	0
Candidatus Methanomethylophilus	G	1291539	0	0
Candidatus Methanomethylophilus alvus	S	1291540	1	0
Candidatus Methylacidiphilum fumarolicum	S	591154	1	1
Candidatus Methylopumilus	G	1679002	0	0
Candidatus Methylopumilus planktonicus	S	1581557	0	2
Candidatus Methylopumilus turicensis	S	1581680	0	1
Candidatus Methylospira	G	1808977	0	0
Candidatus Methylospira mobilis	S	1808979	1	2
Candidatus Minimicrobia	G	2905967	0	0
Candidatus Minimicrobia vallesae	S	2841264	1	0
Candidatus Mycosynbacter	G	2831665	0	0
Candidatus Mycosynbacter amalyticus	S	2665156	16	8
Candidatus Nanopelagicus	G	2039639	0	0
Candidatus Nanopelagicus abundans	S	1884916	1	0
Candidatus Nanosynbacter	G	2093823	5	4
Candidatus Nanosynbacter featherlites	S	2572088	0	1
Candidatus Nanosynbacter lyticus	S	2093824	2	2
Candidatus Nanosynbacter sp. HMT-352	S	2899133	8	2
Candidatus Nardonella	G	204619	0	0
Candidatus Nardonella dryophthoridicola	S	1971485	1	0
Candidatus Nasuia	G	1301080	0	0
Candidatus Nasuia deltocephalinicola	S	1160784	1	1
Candidatus Nesciobacter	G	2601651	0	0
Candidatus Nesciobacter abundans	S	2601668	1	0
Candidatus Nitrosacidococcus	G	2796146	0	0
Candidatus Nitrosacidococcus tergens	S	553981	1	2
Candidatus Nitrosocaldus	G	498374	1	0
Candidatus Nitrosoglobus	G	1980513	0	0
Candidatus Nitrosoglobus terrae	S	1630141	1	0
Candidatus Nitrosopumilus koreensis	S	1510466	0	0
Candidatus Nitrososphaera gargensis	S	497727	0	0
Candidatus Nitrosotalea	G	1078904	0	0
Candidatus Nitrosotalea okcheonensis	S	1903276	2	0
Candidatus Nitrosotenuis	G	1825023	0	1
Candidatus Nitrosotenuis chungbukensis	S	1353246	1	0
Candidatus Nitrosotenuis cloacae	S	1603555	1	0
Candidatus Nitrospira allomarina	S	3020900	1	0
Candidatus Nitrospira inopinata	S	1715989	2	2
Candidatus Nitrotoga	G	453161	1	1
Candidatus Nitrotoga arctica	S	453162	2	1
Candidatus Nitrotoga sp. AM1P	S	2559597	1	1
Candidatus Nucleicultrix	G	1509243	0	0
Candidatus Nucleicultrix amoebiphila	S	1509244	0	0
Candidatus Ornithobacterium hominis	S	2497989	1	2
Candidatus Pantoea carbekii	S	1235990	0	1
Candidatus Paracaedibacter	G	1521255	0	0
Candidatus Paracaedibacter acanthamoebae	S	91604	0	1
Candidatus Paraluminiphilus	G	3040948	0	0
Candidatus Paraluminiphilus aquimaris	S	2518994	1	1
Candidatus Pelagibacter	G	198251	0	0
Candidatus Pelagibacter giovannonii	S	2563896	0	1
Candidatus Pelagibacter sp. IMCC9063	S	1002672	1	1
Candidatus Pelagibacter sp. RS40	S	1977865	0	1
Candidatus Phaeomarinobacter	G	1541445	0	0
Candidatus Phaeomarinobacter ectocarpi	S	1458461	0	1
Candidatus Phycorickettsia	G	2115980	0	0
Candidatus Phycorickettsia trachydisci	S	2115978	0	1
Candidatus Phytoplasma	G	33926	0	0
Candidatus Phytoplasma australiense	S	59748	0	0
Candidatus Phytoplasma luffae	S	35773	1	0
Candidatus Phytoplasma mali	S	37692	1	0
Candidatus Phytoplasma rubi	S	399025	1	1
Candidatus Phytoplasma ziziphi	S	135727	1	0
Candidatus Planktophila	G	622681	1	0
Candidatus Planktophila dulcis	S	1884914	1	0
Candidatus Planktophila lacus	S	1884913	2	1
Candidatus Planktophila limnetica	S	573600	1	0
Candidatus Planktophila sulfonica	S	1884904	1	0
Candidatus Planktophila versatilis	S	1884905	1	2
Candidatus Profftia	G	1177214	0	0
Candidatus Profftia sp. (ex Adelges kitamiensis)	S	2864218	0	2
Candidatus Prometheoarchaeum	G	2732160	0	0
Candidatus Prometheoarchaeum syntrophicum	S	2594042	1	1
Candidatus Promineifilum	G	1988031	0	0
Candidatus Promineofilum breve	S	1806508	4	3
Candidatus Protochlamydia	G	282132	0	0
Candidatus Protochlamydia amoebophila	S	362787	0	0
Candidatus Protofrankia datiscae	S	2716812	4	0
Candidatus Pseudomonas adelgestsugas	S	1302376	0	1
Candidatus Puniceispirillum	G	767891	0	0
Candidatus Puniceispirillum marinum	S	767892	0	0
Candidatus Reidiella	G	2738850	0	0
Candidatus Reidiella endopervernicosa	S	2738883	6	2
Candidatus Rhabdochlamydia	G	292833	0	0
Candidatus Rhabdochlamydia oedothoracis	S	2720720	1	1
Candidatus Rhabdochlamydia porcellionis	S	225148	0	1
Candidatus Rickettsiella viridis	S	676208	0	1
Candidatus Saccharimonas	G	1331051	0	0
Candidatus Saccharimonas aalborgensis	S	1332188	8	4
Candidatus Schneideria	G	1081630	0	0
Candidatus Schneideria nysicola	S	1081631	0	1
Candidatus Sneabacter	G	2601645	0	0
Candidatus Sneabacter namystus	S	2601646	0	2
Candidatus Sodalis pierantonius	S	1486991	0	0
Candidatus Sulfidibacterium	G	2923290	0	0
Candidatus Sulfidibacterium hydrothermale	S	2875962	6	2
Candidatus Sulfurimonas baltica	S	2740404	1	0
Candidatus Sulfurimonas marisnigri	S	2740405	0	1
Candidatus Symbiobacter	G	1436289	0	0
Candidatus Symbiobacter mobilis	S	1436290	0	0
Candidatus Syntrophocurvum	G	2293313	0	0
Candidatus Syntrophocurvum alkaliphilum	S	2293317	3	2
Candidatus Tachikawaea	G	1682492	0	0
Candidatus Tachikawaea gelatinosa	S	1410383	1	0
Candidatus Thiodictyon syntrophicum	S	1166950	6	6
Candidatus Thioglobus	G	655184	0	0
Candidatus Thioglobus autotrophicus	S	1705394	1	1
Candidatus Thiothrix anitrata	S	2823902	2	1
Candidatus Uabimicrobium	G	2897349	0	0
Candidatus Uabimicrobium amorphum	S	2596890	1	2
Candidatus Vallotia	G	2018044	0	0
Candidatus Vallotia sp. (ex Adelges kitamiensis)	S	2864217	1	1
Candidatus Vallotia tarda	S	1177213	0	1
Candidatus Velamenicoccus	G	2789201	0	0
Candidatus Velamenicoccus archaeovorus	S	1930593	4	2
Candidatus Vesicomyosocius	G	2732587	0	0
Candidatus Vesicomyosocius okutanii	S	412965	2	0
Candidatus Viadribacter	G	2892997	0	0
Candidatus Viadribacter manganicus	S	1759059	1	0
Candidatus Walczuchella	G	1940138	0	0
Candidatus Walczuchella monophlebidarum	S	1415657	2	0
Candidatus Westeberhardia	G	1699619	0	0
Candidatus Westeberhardia cardiocondylae	S	1594731	1	0
Candidatus Wolbachia massiliensis	S	1845000	0	1
Capillimicrobium	G	2976759	0	0
Capillimicrobium parvum	S	2884022	3	1
Capnocytophaga	G	1016	7	5
Capnocytophaga canimorsus	S	28188	6	5
Capnocytophaga cynodegmi	S	28189	1	4
Capnocytophaga endodontalis	S	2708117	1	0
Capnocytophaga gingivalis	S	1017	4	2
Capnocytophaga haemolytica	S	45243	3	2
Capnocytophaga leadbetteri	S	327575	1	0
Capnocytophaga ochracea	S	1018	2	3
Capnocytophaga sp. FDAARGOS_737	S	2545799	2	0
Capnocytophaga sp. H2931	S	1945657	0	1
Capnocytophaga sp. H4358	S	1945658	2	1
Capnocytophaga sp. oral taxon 864	S	1316593	1	0
Capnocytophaga sp. oral taxon 878	S	1316596	3	2
Capnocytophaga sputigena	S	1019	4	2
Capnocytophaga stomatis	S	1848904	5	4
Caproicibacter	G	2576755	0	0
Caproicibacter fermentans	S	2576756	389	392
Caproicibacterium	G	2834348	10	13
Caproicibacterium amylolyticum	S	2766537	56	169
Caproicibacterium lactatifermentans	S	2666138	62	83
Caproicibacterium sp. BJN0003	S	2994078	618	385
Caproiciproducens	G	1738645	0	0
Caproiciproducens sp. NJN-50	S	2507162	137	117
Capsulimonas	G	2494209	0	0
Capsulimonas corticalis	S	2219043	5	4
Carboxydocella	G	178898	0	0
Carboxydocella thermautotrophica	S	178899	5	5
Carboxydothermus	G	129957	0	0
Carboxydothermus hydrogenoformans	S	129958	0	0
Cardinium endosymbiont of Oedothorax gibbosus	S	931101	0	1
Cardinium endosymbiont of Sogatella furcifera	S	650378	0	2
Cardiobacterium	G	2717	1	0
Cardiobacterium hominis	S	2718	4	0
Cardiobacterium sp. Marseille-Q4385	S	2866573	2	1
Carnobacterium	G	2747	3	2
Carnobacterium divergens	S	2748	3	4
Carnobacterium inhibens	S	147709	0	0
Carnobacterium maltaromaticum	S	2751	16	12
Carnobacterium sp. 17-4	S	208596	1	1
Carnobacterium sp. CP1	S	1564681	0	1
Carnobacterium viridans	S	174587	1	1
Casimicrobium	G	2706000	0	0
Casimicrobium huifangae	S	2591109	6	3
Castellaniella	G	359336	0	0
Castellaniella defragrans	S	75697	0	0
Catalinimonas	G	1522128	0	0
Catalinimonas niigatensis	S	1397264	5	4
Catellatospora	G	53365	0	0
Catellatospora sp. IY07-71	S	2728827	4	0
Catenibacterium	G	135858	48	39
Catenibacterium mitsuokai	S	100886	1635	727
Catenibacterium sp. co_0103	S	2478954	1218	629
Catenovulum	G	1172191	0	0
Catenovulum sediminis	S	1740262	0	1
Catenovulum sp. TS8	S	2984846	1	0
Catenulispora	G	414878	0	0
Catenulispora acidiphila	S	304895	0	0
Caulifigura	G	2795778	0	0
Caulifigura coniformis	S	2527983	5	3
Caulobacter	G	75	12	6
Caulobacter flavus	S	1679497	4	2
Caulobacter henricii	S	69395	2	2
Caulobacter mirabilis	S	69666	6	1
Caulobacter rhizosphaerae	S	2010972	7	1
Caulobacter segnis	S	88688	23	6
Caulobacter soli	S	2708539	3	3
Caulobacter sp. FWC26	S	69665	18	5
Caulobacter sp. NIBR1757	S	3016000	9	2
Caulobacter sp. NIBR2454	S	3015996	1	3
Caulobacter sp. S6	S	2823693	3	0
Caulobacter vibrioides	S	155892	16	2
Cedecea	G	158483	0	1
Cedecea lapagei	S	158823	2	1
Cedecea neteri	S	158822	5	4
Cedecea sp. FDAARGOS_727	S	2545798	1	0
Celeribacter	G	875170	0	0
Celeribacter baekdonensis	S	875171	2	1
Celeribacter ethanolicus	S	1758178	3	1
Celeribacter indicus	S	1208324	6	1
Celeribacter marinus	S	1397108	0	2
Celerinatantimonas	G	412033	0	0
Celerinatantimonas diazotrophica	S	412034	2	1
Cellulomonas	G	1707	4	3
Cellulomonas chengniuliangii	S	2968084	2	0
Cellulomonas dongxiuzhuiae	S	2819979	4	2
Cellulomonas fengjieae	S	2819978	3	0
Cellulomonas fimi	S	1708	7	1
Cellulomonas flavigena	S	1711	0	0
Cellulomonas iranensis	S	76862	1	0
Cellulomonas palmilytica	S	2608402	3	1
Cellulomonas shaoxiangyii	S	2566013	3	0
Cellulomonas sp. ATA003	S	3073064	5	1
Cellulomonas sp. C5510	S	2871170	2	1
Cellulomonas sp. ES6	S	3039384	3	0
Cellulomonas sp. H30R-01	S	2704467	1	1
Cellulomonas sp. JZ18	S	2654191	4	2
Cellulomonas sp. NS3	S	2973977	1	0
Cellulomonas sp. PSBB021	S	2003551	4	1
Cellulomonas sp. S1-8	S	2904790	2	2
Cellulomonas sp. WB94	S	2173174	1	0
Cellulomonas sp. Y8	S	2591145	6	0
Cellulomonas taurus	S	2729175	5	3
Cellulomonas wangleii	S	2816956	4	2
Cellulomonas wangsupingiae	S	2968085	3	0
Cellulomonas xiejunii	S	2968083	4	0
Cellulophaga	G	104264	3	2
Cellulophaga algicola	S	59600	0	0
Cellulophaga baltica	S	76594	0	1
Cellulophaga lytica	S	979	5	5
Cellulophaga omnivescoria	S	1888890	0	1
Cellulophaga sp. HaHa_2_1	S	2749994	1	0
Cellulophaga sp. HaHa_2_95	S	2745558	0	1
Cellulophaga sp. HaHaR_3_176	S	1942464	2	3
Cellulophaga sp. L1A9	S	2686362	1	1
Cellulosilyticum	G	698776	4	3
Cellulosilyticum lentocellum	S	29360	0	0
Cellulosilyticum sp. WCF-2	S	2497860	4	5
Cellulosimicrobium	G	157920	2	1
Cellulosimicrobium cellulans	S	1710	3	2
Cellulosimicrobium protaetiae	S	2587808	1	0
Cellulosimicrobium sp. JZ28	S	1906273	1	0
Cellvibrio	G	10	0	0
Cellvibrio japonicus	S	155077	0	1
Cellvibrio sp. KY-GH-1	S	2303332	4	0
Cellvibrio sp. KY-YJ-3	S	454662	0	1
Cellvibrio sp. PSBB006	S	1987723	2	0
Cereibacter	G	1653176	1	0
Cereibacter azotoformans	S	43057	16	1
Cereibacter sphaeroides	S	1063	28	1
Cetobacterium	G	180162	0	0
Cetobacterium somerae	S	188913	1	2
Chamaesiphon	G	217161	0	0
Chamaesiphon minutus	S	1173032	0	0
Changchengzhania	G	2049301	0	0
Changchengzhania lutea	S	2049305	2	4
Changpingibacter	G	2912996	0	0
Changpingibacter yushuensis	S	2758440	7	2
Chania	G	1745211	0	0
Chania multitudinisentens	S	1639108	0	0
Chelativorans	G	449972	0	0
Chelativorans sp. AA-79	S	3028735	7	2
Chelatococcus	G	28209	2	0
Chelatococcus daeguensis	S	444444	4	1
Chelatococcus sp. CO-6	S	1702325	7	0
Chenggangzhangella	G	2041902	0	0
Chenggangzhangella methanolivorans	S	1437009	5	1
Chimaeribacter	G	2716544	0	0
Chimaeribacter arupi	S	2060066	0	2
Chitinibacter	G	230666	0	0
Chitinibacter bivalviorum	S	2739434	5	2
Chitinibacter fontanus	S	1737446	1	1
Chitinimonas	G	240411	0	1
Chitinimonas arctica	S	2594795	7	5
Chitinimonas koreensis	S	356302	3	5
Chitiniphilus	G	585890	0	0
Chitiniphilus sp. CD1	S	2981137	8	6
Chitinolyticbacter	G	1055692	0	0
Chitinolyticbacter meiyuanensis	S	682798	4	5
Chitinophaga	G	79328	3	5
Chitinophaga agri	S	2703787	4	5
Chitinophaga alhagiae	S	2203219	1	1
Chitinophaga caeni	S	2029983	6	4
Chitinophaga filiformis	S	104663	3	4
Chitinophaga horti	S	2920382	3	3
Chitinophaga oryzae	S	2725414	5	3
Chitinophaga pinensis	S	79329	0	0
Chitinophaga sp. HK235	S	2952571	2	4
Chitinophaga sp. XS-30	S	2604421	2	2
Chlamydia	G	810	2	2
Chlamydia abortus	S	83555	1	0
Chlamydia caviae	S	83557	0	0
Chlamydia felis	S	83556	0	0
Chlamydia poikilotherma	S	1967783	0	1
Chlamydia psittaci	S	83554	0	0
Chlamydia serpentis	S	1967782	0	1
Chloracidobacterium	G	458032	5	1
Chloracidobacterium aggregatum	S	2851959	0	0
Chloracidobacterium validum	S	2821543	1	1
Chlorobaculum	G	256319	3	1
Chlorobaculum limnaeum	S	274537	5	1
Chlorobaculum parvum	S	274539	0	0
Chlorobaculum sp. MV4-Y	S	2976335	1	1
Chlorobaculum tepidum	S	1097	0	0
Chlorobium	G	1091	0	0
Chlorobium limicola	S	1092	0	0
[truncated: 7,744 more rows]

## Sheet: AMR genes
Gene_CARD	Sample1 Identity	Sample2 Identity
AAC(3)-IId	100.00	.
AAC(3)-Ia	100.00	100.00
AAC(6')-31	100.00	100.00
AAC(6')-Ib-Hangzhou	.	89.98
AAC(6')-Ie-APH(2'')-Ia	100.00	.
AAC(6')-Ii	89.25	.
AAC(6')-Il	100.00	100.00
AAC(6')-Im	100.00	.
ANT(3'')-IIa	82.51	.
ANT(3'')-Ii-AAC(6')-IId_fusion_protein	100.00	.
APH(2'')-IIa	100.00	92.00
APH(3'')-Ib	100.00	100.00
APH(3')-IIIa	100.00	.
APH(3')-Ia	.	99.75
APH(3')-VI	100.00	.
APH(3')-VIa	.	100.00
APH(6)-Id	100.00	100.00
Bifidobacteria_intrinsic_ileS_conferring_resistance_to_mupirocin	97.80	.
Bifidobacterium_adolescentis_rpoB_conferring_resistance_to_rifampicin	80.17;97.95	.
CRP	.	100.00;100.00;100.00
CTX-M-15	100.00	100.00
Campylobacter_coli_chloramphenicol_acetyltransferase	100.00	100.00
CblA-1	100.00	100.00
CfxA2	100.00	.
CfxA3	.	100.00
CfxA6	100.00	100.00
EreD	.	100.00
ErmB	99.87	98.66
ErmF	99.88;99.88;100.00	99.88;99.88;100.00
ErmG	100.00	100.00
Escherichia_coli_ampH	.	82.56
Escherichia_coli_emrE	.	80.78
Escherichia_coli_mdfA	.	89.05
FosA2	.	100.00
FosA6	100.00	100.00
GES-14	100.00	100.00
H-NS	97.83	97.83;97.34;100.00
KPC-1	100.00	100.00
Klebsiella_pneumoniae_KpnE	100.00	100.00
Klebsiella_pneumoniae_KpnF	100.00	100.00
Klebsiella_pneumoniae_KpnG	.	100.00
Klebsiella_pneumoniae_KpnH	.	99.87
Klebsiella_pneumoniae_acrA	99.75	99.75
Mef(En2)	100.00	100.00
MexB	98.44	.
OXA-1	100.00	100.00
OXA-10	.	100.00
OXA-101	100.00	.
OXA-129	100.00	.
OXA-146	100.00	100.00
OXA-17	100.00	.
OXA-2	100.00	100.00
OXA-205	.	80.27
OXA-209	87.88	81.09
OXA-211	100.00	.
OXA-280	.	99.64
OXA-333	.	100.00
OXA-360	100.00	100.00
OXA-464	100.00	100.00
OXA-58	.	100.00
PER-1	100.00	100.00
Pseudomonas_aeruginosa_CpxR	96.61	.
QnrB17	91.04	100.00
QnrB19	100.00	.
QnrB5	.	100.00
QnrS2	.	83.87
QnrVC1	100.00	.
TEM-1	100.00	.
VIM-2	100.00	100.00
aadA11	100.00	.
aadA15	.	100.00
aadA2	100.00	.
aadA27	86.82	.
aadA7	.	84.59
aadS	100.00	100.00
arr-3	100.00	100.00
baeR	98.62	97.65;98.62
catB3	100.00	100.00
catP	100.00	.
catS	99.80;91.46	99.80
cpxA	94.54	99.49
dfrA14	100.00	100.00
dfrA21	100.00	.
dfrA24	86.92	.
dfrA27	.	81.86
dfrA6	100.00	.
dfrF	100.00	100.00
dfrG	88.35	.
emrR	89.27	100.00;97.74;96.05;92.66
floR	100.00	100.00
kdpE	.	89.97
lnuC	100.00;100.00	100.00
lsaE	100.00	.
marA	96.09	96.09
mdtE	88.69	.
mdtP	.	94.82
mefC	100.00	100.00
mel	100.00	100.00
mexK	99.22	.
mphA	100.00	100.00
mphB	.	87.00
mphE	100.00	100.00
mphG	100.00	100.00
msbA	.	100.00
msrE	100.00	100.00
oqxA	.	99.91
oqxB	.	100.00
qacH	100.00;100.00;84.38	100.00;100.00
ramA	.	96.80;94.40
sul1	100.00	100.00
sul2	100.00	100.00
tet(39)	100.00	.
tet(40)	100.00	.
tet(C)	.	97.40
tet32	.	82.60
tetO	100.00	100.00
tetQ	98.33;100.00	85.92;99.95
tetW	100.00	100.00
tetX	100.00	100.00
vanHB	.	83.13
vanUG	87.72	87.28

## Sheet: Virulence Factors
Gene_VFDB	Sample1 Identity	Sample2 Identity
acpXL	95.78;98.58	98.58;83.12
algC	97.41	.
algR	98.26;81.79;96.65	.
algU	100.00;99.66	.
algW	96.15	.
algZ	95.36	.
astA	98.29	.
csgF	.	99.04
csgG	.	85.25
ctrD	83.56	.
entA	.	99.33
entB	.	90.68
fepC	.	94.61
fimI	80.93	.
fleN	99.17	.
fleQ	98.85	.
flgC	99.32	99.32
flgG	99.11;98.60	.
flgH	95.83	.
flgI	96.04	94.77
flhA	99.76	.
fliA	98.39	.
fliE	99.70;98.79	99.09;85.15
fliG	99.12	.
fliI	80.01;97.94	.
fliM	99.90	.
fliP	88.41;88.28	.
fliQ	.	100.00
gspG	.	89.04
motA	99.06;98.94	.
ompA	.	100.00
papJ	.	87.11
pilG	96.81;96.81;93.63;87.25	96.81
pilH	99.45;100.00	100.00
pilI	99.81;91.25	.
pilJ	98.83	.
pilM	93.52	.
pilR	99.78;99.55	.
pilT	99.81;99.81	.
pilU	99.74;99.56	88.95
waaG	98.31;99.20	.
waaP	100.00	.
yagV/ecpE	.	99.74
yagW/ecpD	100.00	100.00
yagX/ecpC	.	99.96
yagZ/ecpA	.	99.32
ykgK/ecpR	91.20	98.31
